# Supplementary material for: The RNA-Binding Protein HuD Regulates Alternative Splicing and Alternative Polyadenylation in the Mouse Neocortex
Source: Molecules. 2021 May 11;26(10):2836. doi: 10.3390/molecules26102836 (PMC8151252; doi:10.3390/molecules26102836)
Supplement: Supplementary file 1 [file molecules-26-02836-s001.zip]

Archive with 2 entries (2 files):
- Rev2_Supplementary tables 1-8 and Fig S1_Molecules/Figure S1.pdf
- Rev2_Supplementary tables 1-8 and Fig S1_Molecules/Rev2_ Supplementary Tables for Molecules Paper_4-30-21.xlsx
