# Supplementary material for: The RNA-Binding Protein HuD Regulates Alternative Splicing and Alternative Polyadenylation in the Mouse Neocortex
Source: Molecules. 2021 May 11;26(10):2836. doi: 10.3390/molecules26102836 (PMC8151252; doi:10.3390/molecules26102836)
Supplement: Supplementary file 1 [file molecules-26-02836-s001.zip › Rev2_Supplementary tables 1-8 and Fig S1_Molecules/Rev2_ Supplementary Tables for Molecules Paper_4-30-21.xlsx]

## Sheet: Table of contents
Supplementary tables
Table S1. Significant alternative 3’ Splice Site (A3SS) Events Reported by rMATS in HuD KOs vs Controls
Table S2. Significant alternative 5’ Splice Site (A5SS) Events Reported by rMATS in HuD KOs vs Controls
Table S3. Significant alternative Exon Skipping (ES) Events Reported by rMATS in HuD KOs vs Controls
Table S4. Significant alternative Intron Retention (IR) Events Reported by rMATS in HuD KOs vs Controls
Table S5. Significant alternative Mutually Exclusive Exon (MXE) Events Reported by rMATS in HuD KOs vs Controls
Table S6. List of HuD Targets Used in rMATS and DaPars Comparisons
Table S7. List of genes with significantly different mRNAs levels (p<0.05) in HuD KOs vs Controls.
Table S8. Significant alternative Polyadenylation (APA) Events Reported by DaPars in HuD KOs vs Controls

## Sheet: Table S1
Table S1. Alternative 3’ Splice Site (A3SS) Events Reported by rMATS in HuD KO vs Controls
	Gene Expression			A3SS
Gene	FC HuD KO	p value (FC)	FDR (FC)	Inc Lev Diff	FDR (Inc Lev Diff)	Chr	Strand	Exon_long	Exon_short	Exon flanking
Elavl4	0.0758571	1.13011e-05	0.0902334	0.41	0.0206313	chr4	-	110203737-110206701	110203737-110206659	110209740-110209778
Alas2	0.905124	0.373025	0.873309	-0.274	0.0212294	chrX	+	150552959-150553081	150553004-150553081	150552149-150552344
Derl2	0.793047	0.0693326	0.873309	-0.087	0.0454538	chr11	-	71018312-71018377	71018312-71018374	71019144-71019303
Dgcr14	1.12049	0.248487	0.873309	0.223	0.0442516	chr16	-	17907750-17907922	17907750-17907919	17909905-17910000
Jkamp	0.864785	0.213001	0.873309	0.174	0.0372544	chr12	+	72089315-72089406	72089333-72089406	72085839-72086183
Magi1	0.842591	0.0547649	0.873309	-0.148	0.0377073	chr6	-	93694008-93694211	93694008-93694175	93697194-93697487
Psd2	0.806581	0.0110157	0.873309	-0.197	0.0212294	chr18	+	35978281-35978685	35978284-35978685	35964830-35965219
Ptpn11	1.0894	0.353895	0.873309	-0.1	0.0423726	chr5	-	121144530-121144696	121144530-121144684	121149103-121149234
Rnft2	0.964313	0.41129	0.873309	0.209	0.0281521	chr5	-	118237127-118237599	118237127-118237596	118242458-118242516
Vezt	0.907118	0.135007	0.873309	-0.088	0.0423726	chr10	-	93961522-93971707	93961522-93970704	93973835-93974042
Vezt	0.907118	0.135007	0.873309	-0.073	0.0395811	chr10	-	93961522-93973609	93961522-93970704	93973835-93974042
Wbp1	1.08464	0.336615	0.873309	-0.186	0.0350707	chr6	-	83120772-83120876	83120772-83120873	83121203-83121461
Zfand2b	1.17727	0.393194	0.873309	-0.309	0.0212294	chr1	+	75168831-75168906	75168834-75168906	75168646-75168707
Plch1	0.94534	0.427393	0.873996	0.26	0.0402088	chr3	-	63699780-63699807	63699780-63699802	63701784-63702138
Prkd3	0.910313	0.431305	0.874081	-0.194	0.0484577	chr17	-	78962527-78962579	78962527-78962576	78966175-78966451
Tsc2	1.04745	0.472313	0.878129	0.131	0.0461629	chr17	-	24631945-24632111	24631945-24632106	24632538-24632627
Smim1	0.923336	0.4802	0.87889	-0.238	0.0333992	chr4	-	154023688-154023891	154023688-154023817	154025504-154025621
Psap	1.0896	0.497963	0.883946	0.088	0.00214982	chr10	+	60299092-60299229	60299098-60299229	60295946-60296002
Shmt2	1.07591	0.507296	0.884612	-0.209	0.0372544	chr10	-	127520918-127521115	127520918-127521106	127522288-127522444
Ralgps1	1.04687	0.573856	0.891941	0.321	0.0454538	chr2	-	33146570-33146653	33146570-33146650	33158910-33159036
P2rx7	0.938088	0.632222	0.904307	-0.185	0.0321543	chr5	+	122680807-122684289	122683175-122684289	122676662-122676763
Hdac5	1.05969	0.724234	0.927673	0.249	0.0321543	chr11	-	102218416-102218490	102218416-102218487	102224734-102224955
Neo1	1.01989	0.732826	0.929278	0.123	0.0372003	chr9	-	58906871-58907094	58906871-58907046	58908404-58908499
Ppil2	0.989367	0.749311	0.933855	-0.072	0.0467165	chr16	-	17086556-17087213	17086556-17087115	17088745-17088866
Akap8	0.988828	0.90697	0.975213	-0.168	0.0480213	chr17	-	32312286-32313262	32312286-32312373	32314111-32314144
Gpr19	1.00971	0.927614	0.979692	0.185	0.0484577	chr6	-	134869092-134870482	134869092-134870443	134877217-134877334
Hdgfrp2	NA	NA	NA	0.168	0.0379495	chr17	+	56096821-56097016	56096848-56097016	56096205-56096276
Snhg17	NA	NA	NA	-0.377	0.0251773	chr2	-	158359182-158359432	158359182-158359331	158360464-158360599

## Sheet: Table S2
Table S2. Alternative 5’ Splice Site (A5SS) Events Reported by rMATS in HuD KO vs Controls
	Gene Expression			A5SS
Gene	FC HuD KO	p value (FC)	FDR (FC)	Inc Lev Diff	FDR (Inc Lev Diff)	Chr	Strand	Exon_long	Exon_short	Exon flanking
Zfp386	0.885261	0.1465	0.873309	-0.384	0.00226596	chr12	+	116054722-116054953	116054722-116054817	116058905-116063207
Sh3bp5l	1.33725	0.211654	0.873309	-0.243	0.0207936	chr11	+	58330707-58330802	58330707-58330792	58331254-58331863
Inpp4a	0.659017	0.158944	0.873309	-0.22	0.0077166	chr1	+	37379922-37380177	37379922-37380060	37387698-37387870
Casp3	1.13928	0.0797962	0.873309	-0.174	0.0208852	chr8	+	46617291-46617501	46617291-46617496	46629734-46629801
Anapc15	0.914035	0.174491	0.873309	-0.117	0.0103447	chr7	+	101897733-101897817	101897733-101897787	101897942-101898071
Ociad1	0.812162	0.300569	0.873309	-0.075	0.0207936	chr5	+	73306578-73306798	73306578-73306753	73313443-73314077
Raly	1.14677	0.404904	0.873309	0.071	0.0443488	chr2	+	154791110-154791548	154791110-154791231	154821007-154821089
Slc4a4	0.828784	0.222619	0.873309	0.153	0.0207936	chr5	+	89046213-89046392	89046213-89046365	89084642-89084718
Snap23	0.861957	0.0397383	0.873309	0.156	0.0223697	chr2	+	120567671-120567806	120567671-120567761	120584269-120584365
Rbm18	0.926568	0.277576	0.873309	0.234	0.0211365	chr2	-	36127181-36127251	36127215-36127251	36122852-36122938
Pigx	0.909235	0.106319	0.873309	0.252	0.023554	chr16	-	32099470-32099727	32099476-32099727	32097000-32097063
Smc2	0.876305	0.216463	0.873309	0.454	0.00182028	chr4	+	52439221-52439410	52439221-52439334	52440201-52440423
Sema6c	1.22389	0.438391	0.87546	-0.209	0.00393509	chr3	+	95160420-95160712	95160420-95160698	95162615-95162663
Spsb2	0.93945	0.476995	0.878129	-0.222	0.0142549	chr6	+	124809227-124809969	124809227-124809911	124810269-124810616
Ubl7	1.04748	0.696546	0.921023	-0.116	0.0428456	chr9	+	57910986-57911059	57910986-57911007	57912638-57912850
Cdkl3	0.970082	0.699067	0.921082	-0.18	0.0300497	chr11	+	52004221-52004510	52004221-52004417	52004910-52005092
Vma21	1.1745	0.715245	0.925625	-0.083	0.0455617	chrX	+	71816758-71817067	71816758-71816940	71820068-71820177
Tfpt	1.02904	0.897933	0.97379	0.189	0.0372501	chr7	-	3620747-3620983	3620777-3620983	3620324-3620474
Ecsit	1.00888	0.907958	0.975391	-0.287	0.0307321	chr9	-	22085349-22085427	22085357-22085427	22084023-22084208

## Sheet: Table S3
Table S3. Alternative Exon Skipping (ES) Events Reported by rMATS in HuD KO vs Controls
	Gene Expression			ES
Gene	FC HuD KO	p value (FC)	FDR (FC)	Inc Lev Diff	FDR (Inc Lev Diff)	Chr	Strand	Exon target	Exon upstream	Exon downstream
Elavl4	0.0758571	1.13011e-05	0.0902334	-1	3.11725e-06	chr4	-	110251281-110251521	110226545-110226648	110351797-110351911
Ddx59	0.965805	0.224619	0.873309	-0.234	0.00743572	chr1	+	136434506-136434634	136433713-136433865	136439753-136440220
Tfcp2	0.926747	0.110874	0.873309	-0.117	0.0202186	chr15	-	100522389-100522495	100520563-100520715	100525567-100525672
Dnm1l	0.845659	0.303807	0.873309	-0.057	0.0220787	chr16	-	16318764-16318841	16318445-16318477	16319452-16319508
Rgl3	0.932653	0.0251916	0.873309	-0.566	0.00069563	chr9	-	21974388-21974540	21974022-21974136	21975608-21975707
Phactr2	0.70552	0.184686	0.873309	-0.545	0.0174644	chr10	-	13261766-13261924	13253342-13253879	13291795-13291962
Ttll3	0.904827	0.252146	0.873309	-0.447	3.66407e-05	chr6	+	113401302-113401497	113399667-113399771	113405299-113405447
Sirt1	0.950371	0.170843	0.873309	-0.422	0.00152996	chr10	-	63336980-63337096	63335636-63335877	63338565-63339032
Mroh7	1.48789	0.0603968	0.873309	-0.42	0.000184553	chr4	-	106694991-106695128	106694315-106694429	106699722-106699912
Gtpbp8	0.895123	0.364948	0.873309	-0.411	0.0287727	chr16	-	44745395-44745493	44742504-44742603	44745999-44746363
Ccdc84	0.930272	0.271525	0.873309	-0.401	0.037599	chr9	-	44412917-44413022	44412453-44412483	44413137-44413201
Zfp788	0.668493	0.0860893	0.873309	-0.371	0.00537627	chr7	+	41643333-41643432	41634680-41634710	41647483-41647617
Atp2c1	0.874679	0.256704	0.873309	-0.35	0.000916414	chr9	-	105494415-105494482	105470037-105470147	105494893-105495133
Prss36	1.17202	0.127504	0.873309	-0.344	0.0318896	chr7	-	127933567-127933832	127933371-127933492	127934390-127934627
Ninl	1.07575	0.208996	0.873309	-0.34	0.00537627	chr2	-	150969980-150970132	150966078-150966242	150971024-150971214
Fhod3	1.25641	0.39523	0.873309	-0.329	0.0376022	chr18	+	25020662-25020757	25001791-25002032	25022622-25022978
Tbc1d31	0.916393	0.0922338	0.873309	-0.299	0.0363969	chr15	+	57922957-57923135	57912199-57912391	57932532-57932683
Zfp935	0.753923	0.300633	0.873309	-0.299	0.0407341	chr13	-	62456687-62456747	62453016-62455193	62456933-62457059
Zfpm2	1.30717	0.0940492	0.873309	-0.295	0.0154091	chr15	+	40752896-40753054	40655042-40655583	40774045-40774146
Trpm4	1.15196	0.378741	0.873309	-0.294	0.00160003	chr7	-	45308244-45308421	45305289-45305494	45308544-45308718
Zfand4	0.789148	0.230687	0.873309	-0.292	0.0477748	chr6	+	116305617-116305761	116273573-116273872	116313845-116315017
Pdss2	0.965546	0.224011	0.873309	-0.28	0.00310496	chr10	+	43345528-43345726	43298799-43298933	43372135-43372209
Tmem209	0.802711	0.0283552	0.873309	-0.279	0.0111016	chr6	-	30506786-30506917	30505733-30505974	30508454-30508512
Nrxn3	0.871341	0.247618	0.873309	-0.268	2.58585e-05	chr12	+	90199147-90199236	90168920-90169091	90204511-90204818
Zfp94	0.824089	0.34208	0.873309	-0.265	0.00022734	chr7	-	24311465-24311503	24309071-24309197	24312382-24312495
Acox1	0.90931	0.315045	0.873309	-0.25	0.0102276	chr11	-	116189415-116189575	116181913-116182020	116198222-116198381
Gtpbp8	0.895123	0.364948	0.873309	-0.249	0.00620455	chr16	-	44743738-44743868	44742504-44742603	44745999-44746363
Ubr1	0.904524	0.389211	0.873309	-0.223	0.00521103	chr2	-	120866390-120866560	120864318-120864419	120868226-120868303
Dusp12	1.12612	0.244752	0.873309	-0.222	0.000410037	chr1	-	170880573-170880691	170880130-170880226	170880915-170881028
Lyrm7	0.941627	0.105194	0.873309	-0.178	0.00459329	chr11	-	54848579-54848660	54839289-54841202	54850345-54850415
Ap3s1	0.791475	0.329698	0.873309	-0.17	0.0111016	chr18	+	46754371-46754462	46741876-46742081	46779188-46779259
Bbx	0.891857	0.299527	0.873309	-0.166	0.03029	chr16	-	50209085-50209144	50202378-50202575	50220445-50220593
Rnf141	0.901383	0.220948	0.873309	-0.165	0.0383029	chr7	-	110837077-110837270	110833737-110833845	110844339-110844381
Dip2a	1.13638	0.394087	0.873309	-0.164	0.0362903	chr10	-	76321490-76321606	76319467-76319586	76327702-76327773
Rab34	1.074	0.315033	0.873309	-0.155	0.0318896	chr11	+	78191208-78191289	78190478-78190542	78191365-78191455
Armc7	1.09121	0.335281	0.873309	-0.154	0.0177613	chr11	+	115476122-115476265	115475677-115476027	115488713-115490466
Pir	1.07343	0.269252	0.873309	-0.152	0.0246819	chrX	+	164342474-164342518	164330015-164330099	164358148-164358230
Tfe3	1.09473	0.137782	0.873309	-0.148	0.00459329	chrX	+	7767893-7767997	7767439-7767684	7769430-7769547
Cbx3	0.970415	0.209756	0.873309	-0.142	0.0150767	chr6	+	51478438-51478600	51475231-51475373	51481724-51481818
Chd2	0.925474	0.0236837	0.873309	-0.139	0.00612895	chr7	-	73540772-73540904	73519477-73519708	73541246-73541746
Ctage5	0.931459	0.109983	0.873309	-0.138	0.000410037	chr12	+	59149464-59149568	59147852-59147923	59154356-59154478
Tut1	1.19272	0.191364	0.873309	-0.135	0.0389123	chr19	+	8955387-8955577	8953850-8954021	8959087-8959402
Per3	1.32323	0.12681	0.873309	-0.134	0.00592316	chr4	-	151029136-151029242	151028749-151028905	151031913-151031991
Fopnl	1.65514	0.293449	0.873309	-0.133	0.0479417	chr16	-	14311047-14311131	14299244-14300209	14313816-14314013
Xiap	2.09042	0.0752644	0.873309	-0.129	0.00097579	chrX	+	42094367-42095272	42068398-42068872	42096613-42096712
Unc80	0.866239	0.148623	0.873309	-0.122	0.0302869	chr1	+	66694365-66694564	66693692-66693803	66695330-66699148
Gria2	0.86345	0.360194	0.873309	-0.121	0.0366114	chr3	-	80690404-80690518	80689103-80689351	80691320-80691434
Atp2c1	0.874679	0.256704	0.873309	-0.113	0.0202186	chr9	-	105494415-105494597	105470037-105470147	105494893-105495133
Herc4	1.05819	0.185455	0.873309	-0.113	0.0301361	chr10	+	63289052-63289241	63287898-63288009	63299120-63299239
Tspan14	1.16597	0.161708	0.873309	-0.112	0.0318896	chr14	-	40934188-40934285	40918630-40918680	40966776-40966807
Rbm34	0.915855	0.257911	0.873309	-0.104	0.0228613	chr8	-	126969983-126970128	126965382-126965622	126970738-126970909
Tatdn1	0.858176	0.087761	0.873309	-0.102	0.0486141	chr15	-	58923905-58923968	58921274-58921417	58926436-58926485
Slc35a2	1.12919	0.417341	0.873309	-0.091	0.0389123	chrX	+	7892140-7892867	7889612-7889763	7894191-7894492
Dzip3	0.773422	0.192808	0.873309	-0.088	0.0169098	chr16	-	48984535-48984635	48982060-48982132	48993790-48994112
Ttc3	0.84333	0.109355	0.873309	-0.074	0.0101253	chr16	+	94409684-94409729	94408554-94408716	94410833-94410956
Rai1	1.14546	0.378814	0.873309	-0.07	0.0238766	chr11	+	60185096-60190622	60140082-60140370	60193939-60194032
Rps6kb1	0.872748	0.384213	0.873309	-0.068	0.0111016	chr11	-	86516744-86516987	86513983-86516191	86517583-86517640
Sipa1l1	1.10033	0.120158	0.873309	-0.065	0.0114196	chr12	+	82311349-82311409	82265957-82266025	82340662-82342499
Ttll11	1.1689	0.258538	0.873309	-0.065	0.0402834	chr2	-	35784089-35784195	35751226-35752492	35795357-35795602
Gas2l1	0.755109	0.0751825	0.873309	-0.054	0.0174295	chr11	-	5062415-5062511	5062155-5062326	5062594-5062701
Fibp	1.18933	0.203323	0.873309	0.055	0.0118632	chr19	+	5464334-5464431	5464129-5464215	5464925-5465052
Tecr	0.83756	0.300635	0.873309	0.059	0.0171789	chr8	-	83573411-83573455	83573220-83573323	83574478-83574528
Unc80	0.866239	0.148623	0.873309	0.079	0.0361027	chr1	+	66685616-66685672	66683149-66683287	66692508-66692589
Bin1	1.15447	0.409971	0.873309	0.082	0.0250372	chr18	+	32430750-32430857	32429700-32429723	32431983-32432093
Iah1	1.15153	0.0508701	0.873309	0.085	0.0451243	chr12	+	21321334-21321455	21319770-21319931	21323289-21323607
Mknk1	1.11426	0.131877	0.873309	0.087	0.0436077	chr4	+	115864539-115864612	115862977-115863056	115866462-115866566
Cul4a	1.1415	0.00194288	0.873309	0.088	0.0250372	chr8	+	13106194-13106309	13105721-13105903	13115470-13115573
Spast	0.978714	0.273706	0.873309	0.089	0.0407749	chr17	+	74359254-74359349	74356086-74356169	74367248-74367435
Pptc7	1.09751	0.393422	0.873309	0.093	0.0440713	chr5	+	122313595-122313793	122308131-122308310	122317111-122317234
Mpp2	1.08084	0.140852	0.873309	0.095	0.00952154	chr11	-	102080653-102080771	102064569-102064721	102085300-102085362
Kif21a	0.883363	0.245556	0.873309	0.109	0.0360274	chr15	-	90952711-90952818	90951246-90951374	90956295-90956509
Ndufab1	0.921263	0.0273864	0.873309	0.109	0.00340461	chr7	-	122093617-122093704	122091586-122091685	122096609-122096731
Prpf40a	0.938459	0.145437	0.873309	0.111	0.0101276	chr2	-	53153964-53154072	53153464-53153528	53156623-53156985
Cmc2	1.2909	0.0494363	0.873309	0.117	0.0254812	chr8	-	116911128-116911234	116894088-116894159	116921351-116921436
Fars2	1.18811	0.298035	0.873309	0.117	0.0242731	chr13	+	36204509-36205141	36117643-36118005	36232122-36232281
Cacul1	0.878362	0.301712	0.873309	0.12	0.0432947	chr19	-	60537414-60537503	60534136-60534274	60543010-60543112
Sdccag3	0.909461	0.110348	0.873309	0.133	0.0205874	chr2	-	26385990-26386063	26384682-26384821	26386904-26387311
Adgrl2	1.14399	0.360477	0.873309	0.14	0.0402834	chr3	-	148827212-148827238	148826365-148826533	148828477-148828568
Nf1	0.822182	0.0763276	0.873309	0.168	0.0383829	chr11	+	79463233-79463295	79458771-79458906	79468717-79468875
Tbc1d12	0.868162	0.0187674	0.873309	0.172	0.0389123	chr19	+	38901308-38901415	38895986-38896069	38907771-38907852
Trpc6	1.18857	0.0927099	0.873309	0.184	0.0360659	chr9	+	8649298-8649531	8643506-8643722	8652936-8653200
Zmym4	0.939309	0.363577	0.873309	0.189	0.0019418	chr4	-	126923064-126923234	126915581-126915665	126923569-126923630
Socs7	1.1119	0.0985975	0.873309	0.206	0.0174295	chr11	+	97376437-97376541	97373066-97373130	97377936-97378066
Mpv17	0.822082	0.0932215	0.873309	0.208	0.0147131	chr5	-	31145246-31145278	31144700-31144752	31145495-31145590
Tpm1	1.1533	0.192278	0.873309	0.209	0.0402834	chr9	-	67029664-67029742	67022593-67023441	67031029-67031098
Lrch1	0.879677	0.0108219	0.873309	0.21	0.0246819	chr14	-	74835649-74835775	74826598-74826703	74857977-74858121
Rcc1	1.15394	0.218821	0.873309	0.211	0.0479546	chr4	-	132337731-132337910	132335717-132335813	132339925-132340006
Rims1	1.18594	0.0977474	0.873309	0.212	0.0159784	chr1	-	22404444-22404515	22397451-22397563	22421741-22421830
Rims1	1.18594	0.0977474	0.873309	0.218	0.0496372	chr1	-	22425871-22425933	22397451-22397563	22427462-22427587
Rapgef4	1.21255	0.128385	0.873309	0.223	8.28e-11	chr2	+	72174423-72174476	72141153-72141172	72174802-72174908
Kat2b	0.920516	0.364015	0.873309	0.224	0.0182346	chr17	+	53665406-53665442	53663535-53663649	53665653-53665716
Meis3	1.10163	0.356708	0.873309	0.225	0.00215696	chr7	+	16177961-16178011	16177709-16177868	16178745-16178795
Fnbp1	1.14494	0.214544	0.873309	0.229	0.00828718	chr2	-	31052985-31053137	31040405-31040514	31054024-31054218
Tmem164	0.881377	0.336817	0.873309	0.237	0.0374433	chrX	+	142682291-142682949	142681400-142681556	142752040-142752089
Hectd2	1.17423	0.267456	0.873309	0.239	0.0336219	chr19	+	36601429-36601528	36599596-36599719	36604250-36604357
Plxnb3	1.10749	0.238905	0.873309	0.245	0.0432947	chrX	+	73764362-73764513	73763978-73764147	73765267-73765372
Hectd2	1.17423	0.267456	0.873309	0.248	0.0331427	chr19	+	36601432-36601528	36599596-36599719	36604250-36604357
Cdk5rap1	0.878126	0.0486326	0.873309	0.249	0.00879783	chr2	-	154360557-154360767	154354090-154354210	154365962-154366062
Adgrl2	1.14399	0.360477	0.873309	0.256	0.0432947	chr3	-	148827212-148827238	148826365-148826533	148827541-148827585
Fnbp1	0.86885	0.188595	0.873309	0.259	0.0106624	chr2	-	31044882-31044896	31040405-31040514	31054024-31054218
Dram2	0.818618	0.155524	0.873309	0.264	0.00310496	chr3	+	106571611-106571693	106566045-106566184	106572973-106573065
Wdfy3	0.945348	0.390032	0.873309	0.272	0.0202186	chr5	-	101935990-101936073	101930828-101931005	101937282-101937739
Rpl27a	1.05609	0.318857	0.873309	0.3	0.024363	chr7	+	109520468-109520642	109519918-109519993	109521601-109522369
Slc25a40	0.894079	0.282859	0.873309	0.303	0.0318896	chr5	+	8427196-8427267	8422838-8423039	8427408-8427516
Dusp11	0.835465	0.139766	0.873309	0.31	0.00645059	chr6	-	85950514-85950560	85950018-85950093	85952305-85952365
Bbs9	1.16194	0.0985001	0.873309	0.363	0.0106624	chr9	+	22476570-22476625	22475715-22476055	22490818-22490940
Cbx3	0.970415	0.209756	0.873309	0.413	0.0106624	chr6	+	51475231-51475373	51471816-51471868	51481724-51481818
Lypd6b	1.07989	0.379627	0.873309	0.462	0.018008	chr2	+	49903376-49903452	49787686-49787773	49930925-49930984
Sema6c	1.22389	0.438391	0.87546	-0.184	0.00592316	chr3	+	95167413-95167476	95167006-95167120	95167624-95167680
Mdn1	0.895897	0.438755	0.87546	0.324	0.0170305	chr4	+	32734342-32734451	32733337-32733724	32735193-32735895
Tanc2	0.742893	0.44767	0.875789	0.132	0.000157532	chr11	+	105919951-105920051	105916914-105917060	105921748-105929303
Nup98	0.953098	0.446155	0.875789	0.167	0.00898774	chr7	-	102169363-102169503	102163689-102163822	102176313-102176405
Dennd1a	0.931297	0.444477	0.875789	0.401	0.0355934	chr2	-	38136926-38136975	38048725-38048794	38159807-38159850
Arap2	1.13939	0.459813	0.876174	-0.055	0.0125899	chr5	-	62606075-62606209	62602446-62604656	62611704-62611767
Relt	1.13276	0.480041	0.878866	-0.141	0.0297429	chr7	-	100848422-100848503	100848019-100848273	100848799-100848879
Slc22a23	0.973912	0.480051	0.878866	0.117	0.0393363	chr13	-	34305158-34305261	34298997-34299151	34344159-34345182
Cdk8	0.969998	0.488218	0.881838	-0.098	0.024432	chr5	+	146292624-146292767	146286108-146286239	146295163-146295232
Phka1	0.907184	0.490405	0.882274	0.2	0.0383718	chrX	-	102557096-102557272	102555526-102555617	102559565-102559734
Ppfia2	0.935824	0.493136	0.882353	0.102	0.0241965	chr10	+	106767474-106767548	106761983-106762147	106800737-106800853
Ptpn12	0.900416	0.498308	0.883946	0.182	0.00932143	chr5	-	21029776-21029884	21022018-21022094	21055649-21055797
Pum1	0.935353	0.50437	0.884221	-0.072	0.0113364	chr4	+	130668925-130669298	130663359-130663467	130701042-130701110
Pdcl3	0.964678	0.501777	0.884221	-0.067	0.0106624	chr1	+	38991246-38991375	38987814-38987849	38994915-38995005
Cspp1	0.933562	0.511329	0.88556	-0.391	0.0349333	chr1	+	10085747-10085952	10083501-10083558	10088051-10088184
Macrod2	0.910633	0.529608	0.887584	-0.132	0.00904718	chr2	+	142374231-142374308	142318415-142318507	142384321-142384388
Zfp945	0.90071	0.53118	0.887602	-0.19	0.00069563	chr17	-	22861506-22861561	22857250-22857376	22865247-22865336
Polh	1.06894	0.545036	0.888207	-0.356	0.0111016	chr17	-	46194202-46194416	46190607-46190776	46198634-46198768
Nit1	1.03344	0.543077	0.888207	-0.094	0.00952154	chr1	-	171344288-171344539	171343694-171343827	171344914-171345000
Clint1	0.944206	0.550191	0.888207	-0.07	0.0268749	chr11	+	45902211-45902285	45895060-45895129	45906181-45906467
Pcyox1	0.960251	0.540795	0.888207	0.058	0.0318896	chr6	-	86395914-86396120	86394409-86394583	86396973-86397150
Adamts10	0.948808	0.548248	0.888207	0.244	0.004022	chr17	+	33543636-33543781	33543198-33543305	33543872-33543935
Dyx1c1	0.878348	0.539342	0.888207	0.287	0.0486141	chr9	+	72961258-72961391	72960582-72960729	72964091-72964236
Msantd1	1.08032	0.543663	0.888207	0.457	0.0019418	chr5	+	34921404-34921679	34915915-34917915	34923324-34923839
Ash2l	0.956051	0.554331	0.889091	-0.126	0.034382	chr8	-	25831273-25831348	25828766-25828859	25832640-25832735
Vps26a	0.979516	0.553917	0.889091	-0.103	0.0366114	chr10	-	62471060-62471135	62469901-62470057	62480558-62480707
Osbpl6	0.804015	0.55501	0.889429	-0.205	0.00231969	chr2	+	76540104-76540196	76523889-76524144	76545978-76546100
Ift172	1.0644	0.55712	0.889429	-0.132	0.00243059	chr5	-	31271987-31272123	31271640-31271747	31275852-31276019
Ap4e1	0.959013	0.572937	0.891771	0.618	3.664e-05	chr2	+	127043647-127043756	127043421-127043543	127046148-127046287
Ralgps1	1.04687	0.573856	0.891941	0.129	0.0341297	chr2	-	33157772-33157929	33146570-33146650	33158910-33159036
Gpam	0.969413	0.581185	0.893229	-0.208	0.0275735	chr19	-	55072712-55072770	55069734-55071046	55074571-55074760
Prkdc	0.924397	0.587534	0.895175	0.168	0.018008	chr16	+	15795028-15795139	15791873-15791981	15799867-15800053
Prdm2	0.958998	0.596703	0.897669	-0.611	0.000933856	chr4	-	143194661-143194734	143180877-143180991	143212615-143212709
Nme3	1.09868	0.602118	0.899345	-0.085	0.0163215	chr17	+	24897028-24897140	24896852-24896953	24897214-24897529
Kmt2c	0.950812	0.60364	0.899545	-0.455	0.0364166	chr5	-	25330796-25330900	25329447-25329575	25338413-25338581
Flna	0.940717	0.606968	0.90007	0.307	0.00503903	chrX	-	74232967-74232990	74230506-74230753	74233149-74233338
Kdm1b	0.974863	0.60894	0.900447	-0.248	0.0436438	chr13	+	47068464-47068635	47067445-47067582	47071892-47072019
Rnf123	1.0598	0.609998	0.900447	-0.073	0.0383718	chr9	-	108052445-108052587	108052214-108052308	108056037-108056121
Wdr17	1.0709	0.608832	0.900447	0.186	0.0111016	chr8	-	54685396-54685518	54681346-54681530	54690004-54690234
Ccdc120	1.05002	0.612302	0.900543	-0.248	0.0476826	chrX	-	7737299-7737439	7736692-7736977	7737894-7738027
Snx13	0.925386	0.614716	0.900835	-0.182	0.0438692	chr12	+	35078900-35079012	35047189-35047411	35085939-35086028
Bdp1	0.941166	0.615144	0.900974	-0.143	0.0111016	chr13	-	100064359-100064489	100060294-100061506	100065877-100066066
Igf1r	1.04762	0.618726	0.901254	-0.21	0.0174295	chr7	+	68003810-68004355	67952257-67952952	68164993-68165305
Nudt14	0.977813	0.624914	0.903169	-0.119	0.030755	chr12	-	112938356-112938593	112934733-112935050	112938795-112938859
Hr	1.15458	0.628883	0.903358	0.08	0.0169098	chr14	+	70567502-70567632	70567149-70567218	70567776-70567895
Trmt44	1.06434	0.633865	0.904307	0.203	0.0202186	chr5	-	35566422-35566528	35565361-35565544	35568761-35568832
Ints10	0.982819	0.634508	0.904307	0.263	0.0175975	chr8	+	68824190-68824267	68822157-68822250	68825052-68825129
Sox17	0.94202	0.644529	0.907504	-0.249	0.00586326	chr1	-	4493100-4493466	4490928-4492668	4493772-4493863
Sox17	0.94202	0.644529	0.907504	-0.242	0.00531133	chr1	-	4493100-4493490	4490928-4492668	4493772-4493863
Rbms1	0.949988	0.65158	0.90914	-0.34	0.00112607	chr2	-	60759759-60759806	60758804-60758854	60762053-60762146
Nsun7	0.899537	0.657415	0.910182	-0.443	0.0482224	chr5	+	66278630-66278840	66276515-66276667	66283592-66283735
Ube2w	1.02632	0.668292	0.911977	0.068	0.0175975	chr1	-	16585276-16585431	16568674-16571282	16597951-16598053
Ube2w	1.02632	0.668292	0.911977	0.077	0.0125899	chr1	-	16581927-16582002	16568674-16571282	16597951-16598053
Ube2w	1.02632	0.668292	0.911977	0.406	0.000534415	chr1	-	16585276-16585352	16568674-16571282	16597951-16598053
Clip4	0.974856	0.670643	0.912705	0.081	0.0339998	chr17	+	71834184-71834307	71831205-71831339	71837694-71837758
Aifm3	1.12039	0.674045	0.913829	0.456	0.0407749	chr16	+	17506899-17506919	17504918-17505016	17507127-17507482
Dlgap1	1.04367	0.678824	0.914736	0.098	0.00241646	chr17	+	70718196-70718225	70662569-70662809	70761075-70761445
Krba1	1.04401	0.688917	0.917321	-0.183	0.00230668	chr6	+	48402871-48403010	48395586-48395887	48403378-48403497
Taf6l	1.02783	0.700899	0.921586	-0.209	0.0202186	chr19	-	8785122-8785178	8783835-8783994	8786210-8786316
Ncor2	1.03809	0.703727	0.92257	0.151	0.0402834	chr5	-	125124770-125124980	125119482-125119609	125153607-125153652
Rgl2	1.08108	0.704442	0.922716	0.175	0.0174295	chr17	+	33930245-33930441	33929894-33930044	33931726-33931809
Lins	0.968214	0.723656	0.927673	-0.216	0.0128188	chr7	+	66708639-66708728	66708040-66708553	66709294-66709435
Smim8	0.900309	0.72275	0.927673	-0.198	0.0422887	chr4	-	34771874-34772053	34771258-34771414	34778224-34778337
Eps15	1.02429	0.724176	0.927673	-0.102	0.0231836	chr4	+	109382785-109382966	109379867-109380029	109385319-109387816
Hdac5	1.05969	0.724234	0.927673	0.165	0.0383029	chr11	-	102219145-102219281	102218416-102218487	102224734-102224955
Tec	0.982859	0.735221	0.929568	0.336	0.0326397	chr5	-	72779421-72779486	72773831-72773885	72782003-72782175
Stau2	0.956787	0.736566	0.929747	0.094	0.0347633	chr1	-	16486020-16486150	16463035-16463194	16519173-16519302
Ltk	1.06327	0.753217	0.935035	-0.263	0.0128188	chr2	-	119757979-119758161	119755615-119755713	119758247-119758403
Ltk	1.06327	0.753217	0.935035	0.467	0.00212706	chr2	-	119758524-119758661	119758247-119758403	119758756-119758906
Tfb2m	1.01353	0.756167	0.93621	0.303	0.0479546	chr1	-	179544898-179544986	179542307-179542457	179545822-179546267
Helq	1.04718	0.763899	0.938073	-0.271	0.0175975	chr5	-	100770398-100770496	100766688-100766801	100771734-100771891
Armcx1	1.04664	0.766758	0.938097	0.147	0.0116294	chrX	+	134718370-134718461	134717938-134718050	134718726-134718818
Cib1	1.04008	0.775878	0.938787	-0.478	0.0254166	chr7	-	80232344-80232378	80228398-80228548	80232510-80232805
Repin1	0.965988	0.772449	0.938787	-0.216	0.0119335	chr6	+	48594862-48594976	48593883-48594052	48596296-48599082
Zfp143	1.05143	0.772701	0.938787	-0.182	0.00214947	chr7	+	110069484-110069602	110061702-110061775	110070478-110070570
Repin1	0.965988	0.772449	0.938787	-0.119	0.0111016	chr6	+	48594791-48594976	48593883-48594052	48596296-48599082
Uty	0.97775	0.77826	0.93958	0.2	0.0242731	chrY	-	1137658-1137732	1136848-1136996	1137807-1137871
Trpm2	0.967758	0.78012	0.939898	-0.2	0.0210161	chr10	-	77969157-77969299	77966851-77967096	77969783-77969872
Ptgr2	0.987619	0.790063	0.942858	0.053	0.0238766	chr12	+	84296228-84296356	84295217-84295335	84298011-84298202
Aamdc	1.02231	0.793834	0.944245	0.101	0.0255404	chr7	-	97558131-97558226	97550331-97550741	97575588-97575691
Aamdc	1.02231	0.793834	0.944245	0.108	0.0287727	chr7	-	97565151-97565300	97550331-97550741	97575588-97575691
Ivns1abp	1.02638	0.796265	0.944573	-0.072	0.00273642	chr1	+	151350981-151351109	151349376-151349603	151351554-151351723
Gatad2a	0.971528	0.801178	0.945599	-0.237	0.0242731	chr8	-	69950653-69950754	69935779-69936036	69995943-69996384
Igdcc4	0.93257	0.813204	0.949995	-0.169	0.0139469	chr9	+	65124612-65124776	65123776-65124189	65125285-65125422
Nwd1	0.952534	0.820922	0.952859	-0.169	0.0150767	chr8	+	72688067-72688189	72681924-72682121	72692920-72693128
Tenm2	1.01738	0.821103	0.952859	0.183	0.0118632	chr11	-	36385119-36385328	36300196-36300430	36864668-36864943
Dlgap2	1.03056	0.822217	0.952935	-0.164	0.0155341	chr8	+	14823574-14823615	14822343-14822695	14829869-14829954
Ccdc136	1.03427	0.830692	0.954827	0.193	0.0383029	chr6	+	29412364-29412534	29411248-29411385	29412902-29413087
Lims2	1.03389	0.833176	0.955475	0.282	0.0480261	chr18	+	31944139-31944205	31941740-31941899	31944436-31944556
Map3k4	1.0201	0.835627	0.956431	-0.105	0.030755	chr17	-	12243500-12243596	12242650-12242805	12247303-12247369
Pbx4	1.01498	0.842201	0.958903	-0.158	0.0355654	chr8	+	69866468-69866603	69859080-69859153	69870029-69870182
Usp35	1.01701	0.845909	0.960273	0.273	0.00165529	chr7	-	97322049-97322178	97321560-97321661	97324208-97324340
Ormdl2	1.03337	0.846438	0.960337	0.187	0.0111016	chr10	-	128820261-128820514	128819954-128820105	128821542-128821631
Fnip1	0.988993	0.854786	0.963873	0.157	0.0318896	chr11	+	54487712-54487795	54482495-54482586	54489269-54489340
Caap1	0.990555	0.865391	0.966651	0.214	0.0140368	chr4	-	94549119-94549194	94521062-94521135	94551265-94551465
Caap1	0.990555	0.865391	0.966651	0.288	0.0111016	chr4	-	94550422-94550506	94521062-94521135	94551265-94551465
Slc30a6	0.982594	0.870157	0.96779	0.219	0.00126644	chr17	+	74419532-74419600	74418620-74418667	74423017-74424229
Ryr3	0.953579	0.873316	0.968472	-0.235	0.0287727	chr2	-	112717999-112718129	112712220-112712540	112728847-112728928
Slbp	0.985904	0.875423	0.968978	-0.07	0.0175975	chr5	-	33649743-33649847	33646010-33646069	33651963-33652079
Dtnb	1.01177	0.875413	0.968978	0.177	0.0490327	chr12	+	3773551-3773640	3772587-3772746	3779619-3779654
Atxn2	0.991734	0.879877	0.970019	0.131	0.00310496	chr5	+	121781333-121781542	121779418-121779596	121783857-121784039
Ube2f	0.985541	0.885866	0.971483	-0.124	0.0140482	chr1	+	91275250-91275317	91265218-91265283	91276386-91276456
Arhgef12	0.993541	0.894313	0.973159	0.233	0.0042668	chr9	-	43040540-43040596	43027197-43027295	43042591-43042676
Ablim2	0.99278	0.900229	0.97379	-0.143	0.0175975	chr5	+	35866705-35866766	35857826-35857964	35873170-35873224
Kbtbd3	0.986405	0.89918	0.97379	0.254	0.0477748	chr9	+	4313702-4313806	4309816-4309934	4316827-4317071
Dph6	0.983945	0.901197	0.97405	0.204	0.00697849	chr2	-	114523044-114523138	114519712-114519799	114535525-114535586
Ibtk	1.01998	0.904652	0.974761	-0.118	0.0446848	chr9	-	85722275-85722452	85720744-85721346	85724047-85724224
Odf2	0.984623	0.905683	0.97514	0.119	0.00340461	chr2	+	29893001-29893154	29892186-29892276	29893444-29893569
Pcsk4	0.973981	0.911737	0.975606	-0.44	0.00401836	chr10	-	80322081-80322209	80321283-80321951	80322724-80322848
Cdk5rap2	1.00571	0.930763	0.980303	0.217	0.0340474	chr4	-	70337341-70337559	70317427-70317597	70349144-70349245
Zfp746	0.995845	0.947979	0.985501	0.156	0.0385709	chr6	-	48082154-48082267	48067169-48067360	48083093-48083174
Sbno1	0.998364	0.955993	0.986853	-0.141	0.0355934	chr5	-	124413185-124413289	124410070-124410382	124414399-124414527
Snap25	0.991541	0.958098	0.987052	0.08	0.0250372	chr2	+	136770057-136770174	136769743-136769860	136773895-136774020
Ints7	0.994539	0.970177	0.990492	-0.131	0.0318896	chr1	+	191583179-191583325	191575636-191575951	191586524-191586661
Ofd1	0.997243	0.970397	0.990492	0.203	0.0117035	chrX	-	166424976-166425082	166414976-166415095	166426820-166426993
Sgce	1.00222	0.973004	0.99118	-0.193	0.0366233	chr6	-	4690469-4690495	4689579-4689767	4691429-4691640
Mov10	0.995494	0.975652	0.991678	0.44	0.00141609	chr3	-	104799698-104799795	104799392-104799608	104799946-104800049
Ascc1	0.995504	0.977854	0.992163	0.135	0.0275202	chr10	+	60012462-60012559	60007727-60007826	60013596-60013774
Rap1gds1	0.997591	0.984174	0.994491	0.09	0.0106624	chr3	-	138983722-138983868	138965868-138965996	139015546-139015671
Kctd17	0.998792	0.994689	0.997876	0.155	0.00531133	chr15	+	78436901-78437099	78435585-78435710	78438487-78439303
Irf2	0.999429	0.994993	0.998019	-0.061	0.0428609	chr8	+	46793493-46793585	46739745-46739936	46806471-46806570
Eva1c	NA	NA	NA	-0.4	0.0119413	chr16	+	90890530-90890673	90876039-90876191	90894578-90894655
Accs	NA	NA	NA	-0.326	0.0451805	chr2	-	93838011-93838152	93836188-93836330	93838240-93838285
Ptprh	ND	ND	ND	-0.296	0.0456693	chr7	-	4552628-4552762	4551013-4551135	4554175-4554265
Panct2	ND	ND	ND	-0.255	0.018567	chr1	+	96872485-96872668	96872190-96872390	96877834-96881234
Whsc1l1	ND	ND	ND	-0.234	0.0217757	chr8	+	25683152-25683322	25682499-25682696	25691015-25691161
Ept1	ND	ND	ND	-0.123	0.0269641	chr5	+	30248412-30248520	30247463-30247531	30252710-30252784
Mettl10	ND	ND	ND	0.078	0.0492691	chr7	-	132850595-132850709	132837100-132837207	132851426-132851491
Epb4.1l4b	ND	ND	ND	0.116	0.0225271	chr4	-	57076914-57077002	57076534-57076603	57077164-57077251
Myh15	ND	ND	ND	0.205	0.0301361	chr16	+	49182836-49183006	49176951-49177076	49186995-49187099
Ccdc37	ND	ND	ND	0.346	0.0170305	chr6	-	90415700-90415892	90413961-90414028	90417610-90417710
Gm20754	ND	ND	ND	0.365	0.0362485	chr3	+	73564937-73565381	73559449-73559526	73594343-73594830
Atxn7l2	1.06328602	0.653119	0.909526	-0.273	0.000205569	chr3	-	108208917-108209095	108208440-108208505	108210345-108210527

## Sheet: Table S4
Table S4. Alternative Intron Retention (IR) Events Reported by rMATS in HuD KO vs Controls
	Gene Expression			IR
Gene	FC HuD KO	p value (FC)	FDR (FC)	Inc Lev Diff	FDR (Inc Lev Diff)	Chr	Strand	Intron
Chkb	1.02706	0.404444	0.873309	-0.248	0.00603693	chr15	-	89428411-89428827
Hus1	0.928222	0.150175	0.873309	-0.17	0.0436901	chr11	-	8993137-8996932
Pdcd4	1.16537	0.119629	0.873309	-0.085	0.0495639	chr19	+	53929083-53929861
Ret	0.756559	0.101116	0.873309	0.464	0.000360622	chr6	-	118151748-118155435
Inpp5d	0.964997	0.473669	0.878129	0.219	0.0436901	chr1	+	87715038-87715313
Clk1	0.894251	0.519908	0.885975	-0.079	0.00631607	chr1	-	58419667-58421308
Dusp22	0.963192	0.68549	0.916356	-0.186	0.0428133	chr13	+	30708677-30711232
Ciz1	1.03788	0.797643	0.944967	0.084	0.0462044	chr2	+	32370864-32371408
Pla2g6	1.01552	0.874481	0.968821	0.255	0.0462044	chr15	-	79327635-79328371
Actr3	1.01255	0.939634	0.983806	-0.095	0.0436901	chr1	-	125435285-125435727
Fam134a	ND	ND	ND	0.064	0.0436901	chr1	+	75146430-75147909

## Sheet: Table S5
Table S5. Alternative Mutually Exclusive Exon (MXE) Events Reported by rMATS in HuD KO vs Controls
	Gene Expression			MXE
Gene	FC HuD KO	p value (FC)	FDR (FC)	Inc Lev Diff	FDR (Inc Lev Diff)	Chr	Strand	Exon 1	Exon 2
Ptcd3	0.869193	0.041642	0.873309	-0.189	0.00621196	chr6	-	71883444-71883592	71884540-71884625
Rapgef4	1.21255	0.128385	0.873309	-0.186	0.00397605	chr2	+	72141153-72141172	72174423-72174476
St6galnac6	0.941514	0.262535	0.873309	0.111	0.0486541	chr2	+	32609226-32609316	32612224-32612403
Inpp5f	0.819887	0.272651	0.873309	0.197	0.00310096	chr7	+	128690627-128690698	128691752-128691825
Pias1	0.89661	0.299851	0.873309	0.206	0.0475516	chr9	-	62902759-62902832	62912750-62912855
Carf	0.853877	0.41557	0.873309	0.28	0.0475516	chr1	+	60108083-60108200	60109222-60109449
Mapk9	1.03884	0.463301	0.877084	-0.11	0.0421418	chr11	+	49873836-49873907	49874264-49874335
Ints10	0.982819	0.634508	0.904307	0.261	0.0421418	chr8	+	68824190-68824267	68825052-68825129
Aifm3	1.12039	0.674045	0.913829	-0.155	0.036714	chr16	+	17504918-17505016	17506899-17506919
Usp35	1.01701	0.845909	0.960273	0.44	0.00490935	chr7	-	97321560-97321661	97322049-97322178
Whsc1l1	ND	ND	ND	-0.351	0.0475516	chr8	+	25683152-25683322	25691015-25691161

## Sheet: Table S6
Table S6. List of HuD Targets Used in rMATS and DaPars Comparisons
HuD Targets "E1 E18 Ctx" and "STR RIP-seq":
1110004F10Rik	Asph	Casd1	Crls1	Elmod2	Gnl3l	Kctd13	Metap2	Nrgn	Ppp1r12a	Rer1	Selk	Spint2	Thoc1	Ube2g1	Zfp113
6430704M03Rik	Atat1	Catsper2	Csnk2a1	Emilin1	Gpcpd1	Kdm6b	Mex3c	Nrp1	Ppp1r15b	Rfk	Sema4d	Spred2	Thra	Ube2h	Zfp161
A830010M20Rik	Atl3	Cbfa2t2	Cspp1	Eml5	Gpm6a	Khdrbs1	Mgea5	Nrxn1	Ppp1r2	Rgmb	Sema5a	Sri	Tia1	Ube2l3	Zfp187
Aasdhppt	Atp11a	Cbfb	Cyb5r3	Entpd7	Gpr137c	Khdrbs3	Mier1	Nsg2	Ppp2ca	Rgs7bp	Sema6a	Srp14	Tial1	Ube2m	Zfp238
Abcb7	Atp11c	Cbx1	Cyp51	Epb4.1l3	Gpr85	Kif1b	Mier3	Nucks1	Ppp2r5e	Rhoc	Senp5	Srp72	Timp2	Ube2w	Zfp280d
Abce1	Atp1b1	Cbx3	Cyth2	Epha3	Gria2	Kif2a	Mkln1	Nudt3	Ppp4r2	Rif1	Serbp1	Srp9	Tle4	Ufd1l	Zfp362
Abi1	Atp2b1	Cbx5	D0H4S114	Erbb4	Gtf2a1	Kif5c	Mllt11	Nudt4	Ppp6c	Rimklb	Serf2	Srpk1	Tm9sf3	Upf2	Zfp385b
Abi2	Atp2c1	Ccdc6	Dach1	Ergic1	H2afz	Kitl	Mmachc	Nufip2	Pramef8	Riok3	Serinc3	Srrm2	Tmcc1	Uqcrb	Zfp410
Acat2	Atp6v1d	Ccdc82	Dchs1	Etf1	H3f3a	Klf6	Mmp16	Onecut2	Prkacb	Rnf145	Serpinh1	Srsf1	Tmed2	Usf1	Zfp563
Acbd5	Atp6v1g1	Ccnb1	Dck	Etl4	H3f3b	Kpna1	Morf4l1	Otud1	Prkar1a	Rnf2	Set	Srsf10	Tmed7	Utrn	Zfp606
Actb	Atpif1	Ccnd2	Dctn5	Etv1	Haus2	Kpna4	Morf4l2	Otud6b	Prpf39	Rnpc3	Sf3a1	Srsf2	Tmed9	Vamp2	Zfp654
Actr2	Atrx	Ccnt2	Dcun1d1	Etv3	Hdgfrp3	Krt222	Mpp7	Pabpc1	Prps2	Rora	Sf3b1	Srsf9	Tmem106b	Vamp3	Zfp706
Acvr1b	Atxn7l3b	Ccnyl1	Dcun1d3	Fabp5	Hells	Laptm4a	Mrpl17	Pabpc5	Prune	Rorb	Sfxn3	Ssbp1	Tmsb10	Vim	Zfp770
Acvr2a	Azin1	Cd200	Dcun1d5	Fbn2	Helz	Larp4	Mrpl48	Pabpn1	Psd3	Rpl14	Sh3glb1	Ssbp2	Tmsb4x	Vps54	Zic1
Adamts18	B2m	Cd24a	Dcx	Fbxo3	Hiatl1	Ldb2	Mrps10	Pafah1b1	Psip1	Rpl19	Shroom2	Ssh2	Tmtc3	Vps72	Zmat2
Adk	B4galt5	Cd44	Ddhd1	Fem1c	Hint3	Lin7a	Mrps21	Pafah1b2	Psmd11	Rpl23	Sirt6	St13	Tmx3	Vti1a	Zmpste24
Adprh	B4galt6	Cdc27	Ddx17	Fgd4	Hipk2	Lin7c	Msi2	Paip2	Ptar1	Rpl23a	Skil	St3gal1	Tmx4	Vti1b	Zmym5
Aff3	Bach2	Cdc37l1	Ddx21	Fkbp1a	Hist1h4d	Lmf2	Mtap2	Pak2	Ptma	Rpl24	Skp1a	St8sia1	Tnfrsf21	Wac	Zrsr2
Agpat1	Basp1	Cdc42	Ddx3x	Flrt2	Hist2h2be	Lnp	Mtf2	Pak3	Ptms	Rpl28	Slc12a2	Stag2	Tob2	Wbp4
Agpat5	Bcap31	Cdc42ep3	Ddx50	Fndc3a	Hmgb1	Lrch2	Mtx3	Pbx3	Ptn	Rpl36	Slc16a2	Stau1	Tox2	Wdr37
Alcam	Bcl11b	Cdk17	Dek	Foxo1	Hmgb2	Lrp8	Mxd1	Pcbp1	Ptpn12	Rpl36a	Slc1a1	Stau2	Tpbg	Whsc1
Alg10b	Bcl7a	Cdk19	Dennd4a	Foxp2	Hmgn1	Lrrc8c	Myef2	Pcnp	Ptprd	Rpl37a	Slc25a36	Stmn1	Tpd52	Whsc1l1
Alg6	Bcl7b	Cdk5r1	Derl2	Frmd5	Hmgn2	Lrrtm4	Mylk	Pdgfa	Ptpre	Rprd2	Slc25a44	Stmn2	Tpd52l2	Wwp1
Ammecr1l	Bclaf1	Celf1	Dlg1	Fryl	Hnrnpa3	Lsm1	Myo1c	Pdia4	Purb	Rps10	Slc35a5	Stmn3	Tpm3	Xpr1
Ank3	Bex1	Celf2	Dmtf1	Fth1	Hnrnpab	Lsm3	Mzt1	Per3	Qk	Rps18	Slc35e1	Strbp	Tpm4	Ybx1
Ankle2	Bex2	Cep170	Dnaja4	Fubp1	Hnrnpd	Luc7l2	Naa38	Pfdn2	Rab11a	Rps20	Slc38a9	Strn	Tra2a	Yipf4
Anp32a	Bicd1	Cetn2	Dnajb6	Fundc2	Hnrnph1	Luc7l3	Nap1l1	Pfn2	Rab14	Rps21	Slc39a10	Stt3a	Tram1	Yipf5
Anxa1	Bmi1	Cetn4	Dnajb9	Fut9	Hnrnpk	Magi2	Napb	Phf12	Rab2a	Rps26	Slc4a7	Sub1	Trim8	Ypel2
Ap1ar	Bmpr1a	Cfdp1	Dopey1	Fyttd1	Hnrnpu	Map3k7	Ncam1	Phf6	Rab2b	Rps28	Slc7a5	Sumo2	Trmt11	Ythdf2
Ap1s2	Bnip3l	Cfl1	Dpysl2	Fzd3	Hnrpdl	Map6d1	Ncapg	Phip	Rab3a	Rsad1	Slc8a1	Svip	Trmt61b	Ythdf3
Ap3s1	Braf	Ckap4	Dpysl3	G2e3	Hook1	Marcks	Ncs1	Pias2	Rab3c	Rsrc2	Slco5a1	Syncrip	Trp53	Ywhae
Ap3s2	Brd4	Clasp2	Dram2	G3bp1	Hspa13	Marcksl1	Ndfip1	Picalm	Rab5a	Rtn3	Smarca5	Sypl	Trp53inp1	Ywhag
Apbb2	Brdt	Clcn3	Dtl	Gabrb2	Hspa8	Matr3	Ndufb4	Pik3r1	Rab6	Rtn4ip1	Smarcc1	Syt1	Trp53inp2	Ywhah
Aph1a	Brwd1	Cldnd1	Dtymk	Gabrb3	Htr1a	Max	Ndufb8	Pikfyve	Rab7	Rufy3	Smc5	Tacc1	Trpm7	Ywhaz
Api5	Bsg	Clint1	Dusp7	Gabrg1	Ide	Mbd5	Nek7	Pkd2	Rabgap1l	Runx1t1	Snap23	Taf12	Tsc22d1	Zbtb20
Appbp2	Btf3	Clvs2	Dynll1	Gabrg3	Idh1	Mbnl2	Neto2	Pkig	Rabl3	Rwdd4a	Snap25	Taf1d	Tsc22d3	Zbtb33
Appl1	Btf3l4	Cnih4	Eapp	Garnl3	Igf2bp3	Mbtd1	Nfasc	Plekha3	Racgap1	S100pbp	Snrpd3	Tardbp	Ttc13	Zbtb41
Arf3	Bub3	Cnn3	Edem3	Gdap1	Il1rap	Mcart1	Nfia	Plxna2	Ralb	Safb	Snrpf	Tbcel	Ttc28	Zbtb44
Arf4	Bzw1	Cnot2	Edil3	Gja1	Impad1	Mcc	Nfib	Plxna4	Ranbp1	Sarnp	Soat1	Tcea1	Ttc3	Zbtb8a
Arglu1	C1d	Cnot6	Ei24	Glo1	Insig1	Mccc1	Nfyb	Pogz	Rap2c	Satb1	Son	Tcf4	Ttc9	Zc3h15
Arid1b	C430048L16Rik	Cnot7	Eif1	Glrx2	Iws1	Mdga2	Nhsl1	Polb	Rbbp4	Sbno1	Sorbs2	Tcfap4	Tug1	Zc4h2
Arid2	Cadm2	Col1a2	Eif2s2	Gmfb	Jmy	Mdm4	Nip7	Polr1d	Rbm14	Scai	Sox11	Tead1	Tulp4	Zcrb1
Arid4b	Calm1	Coq10b	Eif4a1	Gmps	Kalrn	Mecp2	Nkain1	Pot1a	Rbm3	Scn2a1	Sox2	Tfam	Twf1	Zdbf2
Arid5b	Calm2	Cox17	Eif4g2	Gnai1	Kcna4	Med23	Nktr	Pou2f1	Rbm39	Scn2b	Sox4	Tfdp2	Txnip	Zdhhc2
Arl8b	Calm3	Cplx1	Eif5	Gnaq	Kcnj16	Meg3	Nlk	Ppapdc2	Rbmx	Scrt2	Sox5	Tfrc	Ube2b	Zeb1
Armc1	Calr	Cplx2	Eif5b	Gnaz	Kcnj3	Meis2	Nmt2	Ppargc1a	Rbpj	Sdc2	Sox8	Tgs1	Ube2d1	Zeb2
Arpp19	Camkk2	Cpox	Elk3	Gnb1	Kcnma1	Mesdc2	Nova2	Ppig	Rc3h2	Sec22b	Sp1	Thada	Ube2d2	Zfhx3
Asb8	Canx	Crk	Elmo1	Gng2	Kctd12	Mest	Nras	Ppp1cb	Reep3	Sec62	Spin1	Thap2	Ube2d3	Zfp106

## Sheet: Table S7
Table S7. List of genes with significantly different mRNAs levels (p<0.05) in HuD KOs vs Controls.									RNA-seq data is shown as log2FPKM
Track_id	Gene_Name	Locus	Strand	Gene_Type	log2FC	Fold_Change	p_value	q_value	Ave HuD-KO_FPKM	Ave-Ctr_FPKM	HuD-ctr-1	HuD-ctr-2	HuD-ctr-3	HuD-KO-1	HuD-KO-3
ENSMUSG00000039706.11	Gm20431	chr2:167607850-167661496	-	protein_coding	-5.03167	0.000339355	0.00712874	0.0344847	0.0305716	5.03167	33.5031	35.6611	26.6683	0.00194972	0.0305716
ENSMUSG00000036923.12	Elavl4	chr4:110203722-110351909	-	protein_coding	-3.72057	0.0346927	0.00339343	0.0902334	1.27311	4.99368	34.1904	30.405	28.2632	1.70364	1.51788	This is the gene encoding HuD
ENSMUSG00000074513.9	Cacna2d1	chr5:15934691-16374511	+	protein_coding	-1.47558	0.242883	0.0341058	0.85478	3.35574	4.83132	27.5008	27.2915	27.6156	10.988	9.02754
ENSMUSG00000042788.12	Gm28036	chr2:156071845-156127092	-	protein_coding	-1.11198	0.0688988	0.0497951	0.873309	0.613455	1.72543	3.17282	1.2869	2.78918	0.497491	0.00194972
ENSMUSG00000020393.16	Lrrc8d	chr5:105699969-105832436	+	protein_coding	-1.03129	0.154107	0.00554899	0.873309	0.978673	2.00996	2.69259	3.27043	3.14357	0.695451	0.707939
ENSMUSG00000042203.7	Ankrd34b	chr13:92425896-92441658	+	protein_coding	-0.961235	0.245364	0.0205422	0.873309	1.85534	2.81658	5.38186	5.66784	7.21654	2.29214	2.18974
ENSMUSG00000025608.9	Pcsk9	chr4:106442329-106464329	-	protein_coding	-0.944757	0.0473715	0.0343134	0.873309	0.154704	1.09946	1.04511	0.85792	1.58921	0.128184	0.037249
ENSMUSG00000017418.13	Fam19a2	chr10:123263996-123741204	+	protein_coding	-0.834795	0.380961	0.0313044	0.873309	3.68677	4.52156	22.3901	18.4648	25.6132	11.3114	14.0103
ENSMUSG00000035521.13	Icmt	chr4:152297227-152307121	+	protein_coding	-0.723483	0.362076	0.00847588	0.873309	3.23156	3.95504	13.4045	16.1392	14.1101	8.21854	7.58748
ENSMUSG00000025240.9	Itih2	chr2:10094593-10131396	-	protein_coding	-0.668356	0.306425	0.0336785	0.873309	0.703822	1.37218	1.41683	1.41252	1.97496	0.672793	0.799373
ENSMUSG00000029993.16	Rpa1	chr11:75298166-75348324	-	protein_coding	-0.638305	0.405508	0.0153642	0.873309	2.63692	3.27523	8.11658	8.20406	9.81469	5.06261	5.53546
ENSMUSG00000023923.10	Gm20521	chr14:54883441-54898137	+	protein_coding	-0.634376	0.0298909	0.00968412	0.873309	0.333497	0.967873	0.88634	0.845398	1.14964	0.0555555	0.0305716
ENSMUSG00000029228.15	Tceanc2	chr4:107134155-107179116	-	protein_coding	-0.630592	0.321878	0.0098607	0.85478	1.11954	1.75013	2.10709	2.53189	2.46869	1.12131	1.16649
ENSMUSG00000030204.10	Rab3b	chr4:108879063-108943324	+	protein_coding	-0.619009	0.411649	0.0479707	0.873309	3.39099	4.01	13.7174	13.8814	18.0949	9.02721	9.78254
ENSMUSG00000070426.12	Cntf	chr19:12763660-12765632	-	protein_coding	-0.602159	0.0178029	0.00875493	0.873309	0.0816883	0.683847	0.724078	0.597866	0.504797	0.0305716	0.00194972
ENSMUSG00000039994.15	Gm42878	chr5:121518613-121545482	-	protein_coding	-0.588233	0.221787	0.0263162	0.873309	1.28133	1.86956	3.22856	2.16647	2.64432	0.848043	0.934981
ENSMUSG00000043614.13	Adgra2	chr8:27085583-27123436	+	protein_coding	-0.573423	0.362286	0.0220747	0.873309	1.20772	1.78114	2.52063	2.15118	2.65961	1.16648	1.4896
ENSMUSG00000050608.11	Slc22a6	chr19:8617996-8628299	+	protein_coding	-0.556082	0.432746	0.00395175	0.873309	1.17295	1.72903	2.27598	2.24301	2.42914	1.51382	1.49295
ENSMUSG00000035851.14	Gjb2	chr14:57098600-57104702	-	protein_coding	-0.547414	0.498848	0.0361248	0.873309	2.06619	2.6136	4.77838	5.62153	4.99173	3.84962	3.82847
ENSMUSG00000066640.11	Alkbh4	chr5:136136146-136141615	+	protein_coding	-0.544889	0.309631	0.00763198	0.873309	1.09639	1.64128	2.30969	1.96787	2.09025	0.983972	0.987699
ENSMUSG00000032281.11	Lyz2	chr10:117277331-117282321	-	protein_coding	-0.536809	0.38784	0.0317607	0.873309	2.47334	3.01015	6.86927	6.2855	8.12094	4.62857	3.623
ENSMUSG00000019966.18	Ptprg	chr14:11553532-12242041	+	protein_coding	-0.53508	0.406591	0.0126562	0.873309	2.54017	3.07525	8.18285	7.56156	6.61543	4.8111	4.2802
ENSMUSG00000028973.18	Unc5d	chr8:28646717-29219636	-	protein_coding	-0.527827	0.454054	0.0480432	0.873309	2.99875	3.52658	10.3056	9.29581	12.1481	6.97783	7.43814
ENSMUSG00000059456.13	Ndor1	chr2:25244821-25256022	-	protein_coding	-0.492238	0.381535	0.0433719	0.873309	1.6044	2.09663	3.37316	3.315	3.14643	2.04113	1.71111
ENSMUSG00000042770.8	Eml4	chr17:83350931-83480361	+	protein_coding	-0.48716	0.571541	0.0168626	0.873309	2.70966	3.19682	8.02398	8.5139	7.97974	7.04661	6.96621
ENSMUSG00000042354.7	Agpat1	chr17:34604262-34613449	+	protein_coding	-0.473584	0.383752	0.00309959	0.873309	4.50279	4.97637	28.2613	31.1751	32.1358	17.013	18.1281
ENSMUSG00000096370.8	Slc5a5	chr8:70882889-70892757	-	protein_coding	-0.466103	0.459369	0.0233007	0.873309	2.45572	2.92182	6.49876	6.05084	7.23073	4.47251	4.61396
ENSMUSG00000070044.15	Aebp1	chr11:5861947-5872088	+	protein_coding	-0.459487	0.451695	0.0207437	0.873309	2.43963	2.89912	6.02732	6.1521	7.25923	4.14463	4.63572
ENSMUSG00000050786.8	Ckap4	chr10:84526305-84534062	-	protein_coding	-0.456341	0.567946	0.0194155	0.873309	2.93515	3.39149	9.06356	9.5064	9.92997	7.91621	8.27021
ENSMUSG00000041236.8	Dab2	chr15:6299788-6440712	+	protein_coding	-0.453568	0.366192	0.0195503	0.873309	0.812647	1.26621	1.54847	1.46689	1.21348	0.799205	0.749365
ENSMUSG00000022130.10	1810009A15Rik	chr19:8888853-8890881	+	protein_coding	-0.444857	0.519324	0.0497691	0.873309	2.22444	2.66929	5.99316	5.13549	4.99914	4.39079	3.98475
ENSMUSG00000033809.14	Cmc4	chrX:75404846-75416584	-	protein_coding	-0.424662	0.554657	0.0468726	0.873309	2.05477	2.47943	4.83884	4.20295	4.70921	3.67982	3.94728
ENSMUSG00000041355.13	Isca2	chr12:84773251-84775088	+	protein_coding	-0.422069	0.549971	0.0469309	0.873309	2.66999	3.09206	8.15978	6.99034	7.47141	6.08299	6.35819
ENSMUSG00000030301.17	Zfp612	chr8:110079746-110092741	+	protein_coding	-0.417609	0.534344	0.0366665	0.873309	3.12248	3.54009	10.7774	9.82707	11.3442	8.62671	8.44486
ENSMUSG00000026224.11	Apbb2	chr5:66298703-66618784	-	protein_coding	-0.414884	0.594279	0.0460507	0.873309	2.14987	2.56476	4.83025	5.17042	4.7571	4.41569	4.35454
ENSMUSG00000021936.14	Kcnj10	chr1:172341210-172374085	+	protein_coding	-0.414734	0.558456	0.0417515	0.873309	4.61292	5.02765	33.9013	29.5622	31.5384	26.0198	27.0346
ENSMUSG00000025395.14	Kansl1	chr11:104333229-104468861	-	protein_coding	-0.405153	0.471972	0.00744675	0.873309	3.48624	3.89139	14.2954	14.1806	13.0744	9.73053	9.8801
ENSMUSG00000041471.9	A930033H14Rik	chr10:69209762-69213098	-	protein_coding	-0.401443	0.338505	0.0359855	0.873309	0.732852	1.1343	1.31904	1.36454	0.928922	0.544866	0.677987
ENSMUSG00000034209.4	Cd53	chr3:106759921-106790149	-	protein_coding	-0.400466	0.536016	0.00786524	0.873309	1.98641	2.38688	4.19371	4.06628	4.4375	3.46344	3.34262
ENSMUSG00000037108.13	Npr3	chr15:11839896-11907287	-	protein_coding	-0.399874	0.472824	0.0340347	0.873309	1.23964	1.63951	1.92338	2.14958	2.28466	1.61089	1.39515
ENSMUSG00000098950.7	1190007I07Rik	chr10:82619851-82623228	-	protein_coding	-0.399384	0.545967	0.0377187	0.873309	2.13371	2.5331	4.7006	5.17717	4.50685	3.78651	4.06701
ENSMUSG00000026280.17	Napg	chr18:62977836-62999450	+	protein_coding	-0.398328	0.617251	0.0013293	0.873309	4.93425	5.33258	39.0286	39.3179	39.5441	36.5297	36.2384
ENSMUSG00000039989.7	Akap12	chr10:4266380-4359470	+	protein_coding	-0.398132	0.446972	0.0073893	0.873309	2.37065	2.76878	5.68647	5.65918	6.10951	4.0689	3.73307
ENSMUSG00000038280.12	Fbxo5	chr10:5799160-5805600	-	protein_coding	-0.392653	0.379233	0.0233879	0.873309	0.618888	1.01154	1.02358	0.980019	1.04514	0.617031	0.539151
ENSMUSG00000028044.6	Apip	chr2:103073675-103092644	+	protein_coding	-0.392153	0.483207	0.00712765	0.873309	2.82651	3.21866	8.79014	7.94657	8.2108	5.94533	6.10947
ENSMUSG00000030465.19	Cped1	chr6:21985916-22256404	+	protein_coding	-0.387073	0.310447	0.006034	0.873309	0.44822	0.835293	0.857968	0.691799	0.806998	0.33118	0.400471
ENSMUSG00000029832.16	Hrh1	chr6:114397936-114483296	+	protein_coding	-0.38181	0.327386	0.0174503	0.873309	1.04183	1.42364	1.77254	1.89959	1.4014	0.930527	0.730474
ENSMUSG00000014294.4	Fem1c	chr18:46501746-46525971	-	protein_coding	-0.37839	0.548902	0.00395337	0.873309	2.60989	2.98828	6.75871	6.99515	7.05513	5.6911	5.73101
ENSMUSG00000050914.16	Sacm1l	chr9:123529759-123592600	+	protein_coding	-0.375118	0.60103	0.0137887	0.873309	4.43761	4.81273	26.9291	27.8788	26.5228	24.5951	24.2871
ENSMUSG00000010154.7	Fkbp11	chr15:98724373-98728198	-	protein_coding	-0.358739	0.364761	0.0293982	0.873309	0.407731	0.76647	0.567675	0.75809	0.786053	0.426216	0.344093
ENSMUSG00000054728.16	Gm5148	chr3:37714190-37724490	-	protein_coding	-0.357514	0.369715	0.0431788	0.873309	0.889287	1.2468	1.42701	1.1307	1.58451	0.774705	0.75674
ENSMUSG00000038583.13	Tmlhe	GL456233.1:159647-334183	+	protein_coding	-0.351132	0.47347	0.0101675	0.85478	1.5411	1.89223	2.88121	2.60806	2.65266	1.91511	1.93986
ENSMUSG00000092086.1	Fam166b	chr4:43427019-43429134	-	protein_coding	-0.347798	0.0398298	0.0082106	0.873309	0.247156	0.594954	0.518287	0.432646	0.584178	0.0305716	0.0305716
ENSMUSG00000094626.1	Mapk8	chr14:33377898-33447158	-	protein_coding	-0.346946	0.569904	0.0462004	0.873309	3.317	3.66394	11.4232	12.0856	11.5269	10.2854	9.68166
ENSMUSG00000033769.16	Nudt5	chr2:5845019-5871895	+	protein_coding	-0.338135	0.597931	0.0433507	0.873309	1.50741	1.84554	2.6683	2.47188	2.6447	2.31253	2.34228
ENSMUSG00000061878.15	Olfr287	chr15:98206971-98221056	-	protein_coding	-0.337618	0.407099	0.0168146	0.873309	1.02782	1.36543	1.64634	1.47683	1.60957	1.03241	0.894277
ENSMUSG00000070498.3	Samd4	chr14:46882854-47105815	+	protein_coding	-0.336755	0.508631	0.0480143	0.873309	2.20315	2.5399	4.3436	4.78146	5.3663	3.80141	3.56935
ENSMUSG00000039357.2	Acot1	chr12:84009490-84018371	+	protein_coding	-0.330503	0.415244	0.0389432	0.873309	1.20695	1.53745	1.87611	1.64409	2.21645	1.24722	1.13489
ENSMUSG00000030051.10	Ptprk	chr10:28074820-28597397	+	protein_coding	-0.326206	0.549546	0.00352676	0.873309	2.43624	2.76245	5.93023	5.68437	5.74423	4.78827	4.7512
ENSMUSG00000026037.14	S100a10	chr3:93555080-93564643	+	protein_coding	-0.324816	0.593233	0.0475998	0.873309	4.01182	4.33663	19.2565	18.3599	20.033	17.5156	16.6839
ENSMUSG00000025083.18	Zfp326	chr5:105876565-105915818	+	protein_coding	-0.314788	0.527518	0.0234196	0.873309	2.17835	2.49314	4.57295	4.47229	4.85164	3.52855	3.80231
ENSMUSG00000103088.1	Serpinf1	chr11:75409769-75422701	-	protein_coding	-0.312638	0.495941	0.031924	0.873309	1.62608	1.93872	2.72655	2.63884	3.15498	2.1818	2.0438
ENSMUSG00000028333.10	Psd2	chr18:35964830-36014715	+	protein_coding	-0.310109	0.510365	0.0252803	0.873309	3.29093	3.60103	10.9562	10.4304	12.0739	8.68369	8.39335
ENSMUSG00000056612.6	Abcb1a	chr5:8660077-8748575	+	protein_coding	-0.309291	0.552239	0.00667822	0.873309	2.90718	3.21647	8.44814	8.01235	8.43149	6.83359	6.91272
ENSMUSG00000040957.15	Kiz	chr2:146855864-146970097	+	protein_coding	-0.308928	0.561874	0.00476747	0.873309	2.54939	2.85832	6.38867	6.16012	6.20832	5.27496	5.26418
ENSMUSG00000028821.8	Xpo4	chr14:57577521-57665430	-	protein_coding	-0.304983	0.551656	0.0302675	0.873309	1.44143	1.74641	2.39289	2.19984	2.47914	1.97663	1.9246
ENSMUSG00000020216.13	Nmrk1	chr19:18631950-18652194	+	protein_coding	-0.298732	0.420417	0.0413755	0.873309	0.996692	1.29542	1.56139	1.19689	1.62785	0.994116	0.849888
ENSMUSG00000038292.14	Nol8	chr13:49653078-49679016	+	protein_coding	-0.29813	0.488769	0.042523	0.873309	1.91646	2.21459	3.63401	3.24179	4.08712	2.54146	2.81688
ENSMUSG00000019338.13	Fam149a	chr8:45336717-45382291	-	protein_coding	-0.289412	0.540644	0.0364666	0.873309	2.39324	2.68265	5.2795	5.15879	5.84312	4.36462	4.43783
ENSMUSG00000061979.8	Cfl2	chr12:54858809-54862877	-	protein_coding	-0.288955	0.602515	0.02043	0.873309	3.7694	4.05836	15.5418	15.3402	16.1088	14.1201	14.1926
ENSMUSG00000031618.13	Ebag9	chr15:44619175-44641515	+	protein_coding	-0.28833	0.594883	0.0406011	0.873309	3.49103	3.77936	13.2959	12.1515	12.7696	11.1513	11.5833
ENSMUSG00000018442.13	Cpeb2	chr5:43233170-43289724	+	protein_coding	-0.287363	0.542951	0.0346502	0.873309	3.61453	3.90189	14.889	12.972	14.0453	11.5413	11.2118
ENSMUSG00000034551.12	Ntsr2	chr12:16653382-16660227	+	protein_coding	-0.286192	0.525694	0.0170476	0.873309	4.04447	4.33066	19.2425	17.8792	20.3171	15.4642	14.7311
ENSMUSG00000032469.12	Rufy2	chr10:62980223-63017210	+	protein_coding	-0.285857	0.535059	0.0308494	0.873309	3.24135	3.52721	11.206	9.80362	10.6211	8.80198	8.12232
ENSMUSG00000058979.7	Ctns	chr11:73183596-73199042	-	protein_coding	-0.280874	0.571518	0.0211196	0.873309	2.05778	2.33865	4.12004	3.8714	4.18905	3.4553	3.50606
ENSMUSG00000078485.3	Foxp4	chr17:47867133-47924645	-	protein_coding	-0.279824	0.463186	0.0141119	0.873309	2.77604	3.05586	6.77658	7.5799	7.61877	4.81578	5.36286
ENSMUSG00000022580.12	Nat8f3	chr6:85732513-85765754	-	protein_coding	-0.276018	0.496529	0.0239227	0.873309	0.942378	1.2184	1.44047	1.22632	1.31878	0.940359	1.03859
ENSMUSG00000036814.13	Abcd3	chr3:121758774-121815302	-	protein_coding	-0.275525	0.556381	0.0282371	0.873309	3.27438	3.5499	11.3406	10.437	10.3823	8.91396	8.97922
ENSMUSG00000036371.6	Lipe	chr7:25379527-25398710	-	protein_coding	-0.270111	0.477007	0.00677861	0.873309	0.95565	1.22576	1.27982	1.30791	1.43139	0.991232	0.925913
ENSMUSG00000079478.8	Slfn5	chr11:82951349-82964840	+	protein_coding	-0.266364	0.464386	0.0131662	0.873309	1.09668	1.36304	1.58236	1.67204	1.46657	1.15332	1.03903
ENSMUSG00000001847.14	Scamp3	chr3:89177473-89182765	+	protein_coding	-0.263611	0.579346	0.0184733	0.873309	3.39038	3.65399	11.4755	11.3225	11.9756	9.86775	10.2782
ENSMUSG00000056820.7	Cln5	chr14:103070216-103077628	+	protein_coding	-0.260964	0.625007	0.0113535	0.873309	2.26986	2.53083	4.86158	4.70891	4.76763	4.51014	4.45129
ENSMUSG00000027668.13	Nipal2	chr15:34572799-34679212	-	protein_coding	-0.255927	0.463152	0.0425812	0.873309	0.799404	1.05533	1.16965	0.931211	1.1421	0.768283	0.7337
ENSMUSG00000034330.10	Rabl3	chr16:37539885-37572385	+	protein_coding	-0.254732	0.529142	0.0258458	0.873309	1.13868	1.39341	1.7404	1.61819	1.52674	1.30951	1.27553
ENSMUSG00000030104.9	Alg3	chr16:20605451-20610768	-	protein_coding	-0.25158	0.53671	0.0444521	0.873309	2.14819	2.39977	4.65698	4.19083	4.00475	3.49207	3.40602
ENSMUSG00000029004.15	Copz2	chr11:96849870-96861203	+	protein_coding	-0.249193	0.456612	0.0148503	0.873309	1.30225	1.55145	2.04519	1.78976	1.96424	1.32094	1.32704
ENSMUSG00000051256.10	Lgi2	chr5:52533517-52566462	-	protein_coding	-0.247002	0.54551	0.0105688	0.873309	3.92208	4.16908	16.9156	17.3425	16.716	13.6421	14.1647
ENSMUSG00000032564.16	Ice2	chr9:69397906-69433122	+	protein_coding	-0.246814	0.476963	0.0459204	0.873309	1.03872	1.28553	1.58767	1.25283	1.48493	1.00481	1.05826
ENSMUSG00000072875.2	Lnx1	chr5:74592447-74702912	-	protein_coding	-0.242114	0.52719	0.0165315	0.873309	2.76763	3.00974	7.24938	6.76236	7.15925	5.75971	5.40143
ENSMUSG00000020287.15	Tmem185b	chr1:119526160-119528983	+	protein_coding	-0.241878	0.596624	0.00997605	0.873309	2.18537	2.42725	4.35356	4.31929	4.46426	3.96645	3.87147
ENSMUSG00000022280.9	Kitl	chr10:100015630-100100416	+	protein_coding	-0.234364	0.562565	0.0251186	0.873309	3.4952	3.72956	12.4626	12.7462	11.6129	10.6482	10.0664
ENSMUSG00000019731.13	Lsmem1	chr12:40175493-40199490	-	protein_coding	-0.23337	0.365536	0.0357867	0.873309	0.373018	0.606388	0.625239	0.434503	0.513578	0.25642	0.318684
ENSMUSG00000028876.7	Wfdc1	chr8:119666365-119688222	+	protein_coding	-0.232872	0.485726	0.033406	0.873309	2.11296	2.34583	4.41108	4.18295	3.68423	3.17252	2.79134
ENSMUSG00000056596.8	Ngf	chr3:102469919-102521013	+	protein_coding	-0.232565	0.506136	0.0169481	0.873309	0.996281	1.22885	1.33393	1.27482	1.42506	1.02523	1.01643
ENSMUSG00000071757.10	Ccdc126	chr6:49319274-49341582	+	protein_coding	-0.232138	0.591398	0.0364914	0.873309	2.52248	2.75462	5.52818	5.71838	6.00833	5.21324	4.99126
ENSMUSG00000031760.9	Nectin1	chr9:43743984-43807461	+	protein_coding	-0.229914	0.513823	0.0337196	0.873309	3.33895	3.56887	9.82266	11.1815	11.6757	8.61715	8.17452
ENSMUSG00000030956.15	Loxl1	chr9:58287738-58313186	-	protein_coding	-0.22835	0.407538	0.0257701	0.873309	0.448871	0.677221	0.544311	0.680311	0.575675	0.375355	0.358335
ENSMUSG00000021585.9	Gpr4	chr7:19212538-19224174	+	protein_coding	-0.227685	0.435435	0.0091507	0.873309	0.869708	1.09739	1.04354	1.15219	1.22731	0.707008	0.783503
ENSMUSG00000019970.15	Tmc7	chr7:118535841-118584736	-	protein_coding	-0.227173	0.547764	0.036237	0.873309	1.77646	2.00364	3.16153	2.828	3.04799	2.57187	2.37855
ENSMUSG00000020130.9	Eno3	chr11:70657202-70662513	+	protein_coding	-0.226942	0.474748	0.00298791	0.873309	1.77078	1.99772	3.09651	2.93894	2.94754	2.1249	2.13976
ENSMUSG00000026958.13	Podxl	chr6:31519488-31563981	-	protein_coding	-0.222489	0.58986	0.0049304	0.873309	2.88681	3.1093	7.76999	7.62461	7.49648	6.77495	6.72758
ENSMUSG00000024451.8	Arfip1	chr3:84496093-84582625	-	protein_coding	-0.222177	0.552393	0.00171603	0.85478	2.77182	2.99399	6.91997	6.84123	7.14212	5.82193	5.72494
ENSMUSG00000026810.12	Spa17	chr9:37603290-37613722	-	protein_coding	-0.221682	0.470038	0.040063	0.873309	1.7535	1.97519	2.99706	2.64795	3.16852	2.23369	1.909
ENSMUSG00000021536.7	Slc15a2	chr16:36750178-36784962	-	protein_coding	-0.220237	0.527998	0.0479287	0.873309	1.90511	2.12535	3.17119	3.2032	3.73739	2.58778	2.75121
ENSMUSG00000074637.7	Ldhd	chr8:111623785-111630374	-	protein_coding	-0.218931	0.463426	0.00198701	0.873309	1.42022	1.63915	2.17353	2.10893	2.06302	1.47552	1.46514
ENSMUSG00000110723.1	Aplp2	chr9:31149557-31211815	-	protein_coding	-0.218891	0.580794	0.00968873	0.873309	6.18484	6.40373	85.5649	81.0272	84.4758	72.4258	73.393
ENSMUSG00000001034.17	Coprs	chr8:13884794-13890281	-	protein_coding	-0.218293	0.465642	0.0264971	0.873309	2.72288	2.94117	6.88849	5.93809	7.2777	4.38774	4.97365
ENSMUSG00000019143.15	Syncrip	chr9:88447009-88482574	-	protein_coding	-0.216027	0.601901	0.0302899	0.873309	2.96276	3.17879	7.92755	7.85046	8.39799	7.17979	7.37177
ENSMUSG00000070695.4	Kdelc2	chr9:53384025-53401867	+	protein_coding	-0.212712	0.560683	0.0166878	0.873309	2.01204	2.22475	3.76145	3.79205	3.47596	3.04127	3.14277
ENSMUSG00000024960.8	Rwdd3	chr3:121155398-121171695	-	protein_coding	-0.211064	0.455441	0.0345957	0.873309	0.688555	0.899619	0.790154	0.828324	0.98378	0.637504	0.547671
ENSMUSG00000030839.12	Zfp930	chr8:69209038-69230536	+	protein_coding	-0.210578	0.595779	0.0225807	0.873309	1.7063	1.91688	2.7359	2.72086	2.87323	2.4719	2.49093
ENSMUSG00000021820.18	Urod	chr4:116989965-116994413	-	protein_coding	-0.20819	0.511	0.0477265	0.873309	3.31335	3.52154	10.7971	10.2494	10.412	8.38076	7.69455
ENSMUSG00000020770.13	Adal	chr2:121140428-121156680	+	protein_coding	-0.207285	0.537588	0.037648	0.873309	1.50386	1.71114	2.24953	2.13895	2.4412	1.83951	1.83204
ENSMUSG00000014856.12	H2-K1	chr17:33996017-34000333	-	protein_coding	-0.20517	0.545577	0.0360524	0.873309	2.751	2.95618	6.28336	7.24986	6.77882	5.3486	5.73319
ENSMUSG00000055762.15	Ptcd3	chr6:71880638-71908750	-	protein_coding	-0.202252	0.596974	0.00631921	0.873309	2.56903	2.77128	5.80018	5.7548	5.92758	5.21108	5.22556
ENSMUSG00000021048.7	Fam107a	chr14:8296274-8318023	-	protein_coding	-0.201644	0.547713	0.00928833	0.873309	5.98763	6.18927	74.7814	72.5864	68.6803	58.2183	60.114
ENSMUSG00000037995.15	Iqcc	chr4:129615126-129619099	-	protein_coding	-0.200683	0.537035	0.0334957	0.873309	2.2228	2.42348	4.69887	4.04	4.37534	3.39797	3.64481
ENSMUSG00000095687.1	Rnf121	chr7:102019137-102065469	-	protein_coding	-0.195045	0.554859	0.0183773	0.873309	2.68671	2.88175	6.62226	6.26284	6.23256	5.44433	5.16327
ENSMUSG00000039183.5	Tapt1	chr5:44175154-44226626	-	protein_coding	-0.19277	0.573341	0.0357628	0.873309	3.37933	3.5721	10.7851	10.7815	11.1171	9.16882	9.57008
ENSMUSG00000019880.10	Atp10a	chr7:58656166-58829420	+	protein_coding	-0.189356	0.432443	0.0451601	0.874081	1.45375	1.6431	2.13147	1.8322	2.43556	1.4195	1.3478
ENSMUSG00000090691.3	Adck2	chr6:39573873-39588769	+	protein_coding	-0.188721	0.445623	0.012319	0.884319	2.12919	2.31791	3.67678	4.05024	4.24831	2.62914	2.70733
ENSMUSG00000025902.13	Zfp281	chr1:136624901-136630053	+	protein_coding	-0.187283	0.697282	0.0131138	0.882274	3.50624	3.69352	12.0128	11.7652	12.0372	12.54	12.4332
ENSMUSG00000059669.8	Fam149b	chr14:20348162-20383491	+	protein_coding	-0.186661	0.595823	0.0357905	0.873309	1.92735	2.11401	3.46782	3.28599	3.23635	2.91377	3.03859
ENSMUSG00000026443.3	Vstm2b	chr7:40898328-40930594	+	protein_coding	-0.186307	0.513027	0.0127696	0.873309	3.28773	3.47403	9.94843	10.7424	9.67229	8.06259	7.51452
ENSMUSG00000046318.15	Egfr	chr11:16752203-16918158	+	protein_coding	-0.18562	0.611488	0.0402987	0.873309	1.30304	1.48866	1.83897	1.84659	1.73467	1.6724	1.642
ENSMUSG00000015224.10	Gstt2	chr10:75831114-75837424	-	protein_coding	-0.185131	0.362639	0.0232897	0.873309	0.562884	0.748016	0.636094	0.684925	0.718449	0.333142	0.406449
ENSMUSG00000029012.11	Lrch1	chr14:74754675-74947876	-	protein_coding	-0.184953	0.562382	0.0320134	0.873309	1.53255	1.7175	2.30218	2.14813	2.42142	1.96809	1.89645
ENSMUSG00000024087.3	Oasl2	chr5:114896936-114912234	+	protein_coding	-0.18261	0.460195	0.0375526	0.873309	0.506303	0.688913	0.628474	0.537467	0.673262	0.415552	0.430839
ENSMUSG00000059810.18	Prim1	chr10:128015168-128030037	+	protein_coding	-0.182256	0.597973	0.0482875	0.873309	0.99005	1.17231	1.30331	1.26374	1.19543	1.11744	1.13242
ENSMUSG00000034681.16	Casp6	chr3:129901425-129914103	+	protein_coding	-0.181214	0.479374	0.0451397	0.873309	0.546396	0.72761	0.618072	0.613902	0.738691	0.507938	0.436747
ENSMUSG00000021709.14	1110032A03Rik	chr9:50762828-50775520	-	protein_coding	-0.177083	0.560746	0.0362581	0.873309	1.92559	2.10267	3.40979	3.38032	3.10184	2.86755	2.67932
ENSMUSG00000053436.14	Eif1	chr11:100319885-100322096	+	protein_coding	-0.175914	0.73192	0.00842791	0.898685	6.4845	6.66041	101.581	98.6741	100.228	110.897	109.033
ENSMUSG00000056851.13	Atg9b	chr5:24384181-24392143	-	protein_coding	-0.173145	0.50768	0.0472464	0.873309	1.00623	1.17938	1.19343	1.18934	1.41906	0.911669	1.01844
ENSMUSG00000034108.5	Mterf3	chr13:66906968-66933088	-	protein_coding	-0.17102	0.565952	0.0192253	0.873309	1.99787	2.16889	3.33345	3.49921	3.66368	3.01521	2.92522
ENSMUSG00000039372.5	Ildr2	chr1:166254139-166316823	+	protein_coding	-0.170488	0.602704	0.0486513	0.873309	4.57609	4.74657	25.4924	25.0619	27.0192	23.2662	23.4877
ENSMUSG00000050967.5	Vezf1	chr11:88068279-88084729	+	protein_coding	-0.169965	0.698318	0.0302243	0.884221	3.30512	3.47509	10.1723	10.1058	10.0822	10.6533	10.5478
ENSMUSG00000010608.15	Galnt1	chr18:24205344-24286818	+	protein_coding	-0.159492	0.61021	0.000313513	0.873309	3.28278	3.44227	9.90251	9.79964	9.908	9.05999	9.00841
ENSMUSG00000028007.13	Kcnip1	chr11:33629339-33993152	-	protein_coding	-0.157988	0.575998	0.0259978	0.873309	2.22024	2.37822	4.3541	4.26739	3.98274	3.58763	3.67238
ENSMUSG00000043415.5	4933407L21Rik	chr1:85928483-85940624	+	protein_coding	-0.153554	0.506173	0.0461731	0.873309	0.786706	0.940259	1.03379	0.859849	0.867903	0.663238	0.734581
ENSMUSG00000058248.12	Dnajc15	chr14:77820681-77875125	-	protein_coding	-0.151503	0.590904	0.0156838	0.873309	3.27334	3.42484	10.0188	9.5612	9.64364	8.63973	8.62866
ENSMUSG00000042734.6	Phf14	chr6:11907809-12081205	+	protein_coding	-0.151288	0.612724	0.0240324	0.873309	2.25785	2.40913	4.29905	4.21262	4.42514	3.97961	3.94708
ENSMUSG00000049985.15	Ift81	chr5:122550204-122614518	-	protein_coding	-0.147563	0.633367	0.0374417	0.873309	2.92806	3.07563	7.52372	7.28496	7.48493	7.06161	7.05842
ENSMUSG00000030237.14	Ikbip	chr10:91082940-91102607	+	protein_coding	-0.146679	0.598439	0.00401216	0.873309	1.62134	1.76802	2.38152	2.38306	2.45351	2.17846	2.14113
ENSMUSG00000000486.13	Hccs	chrX:169250193-169320372	-	protein_coding	-0.145177	0.607049	0.0323123	0.873309	2.54467	2.68985	5.30341	5.63631	5.422	5.0471	4.88527
ENSMUSG00000034247.9	Sod3	chr5:52363791-52371418	+	protein_coding	-0.143304	0.538301	0.0432715	0.873309	1.69578	1.83909	2.68726	2.3832	2.67138	1.9874	2.18004
ENSMUSG00000039395.8	Dscr3	chr16:94497783-94526830	-	protein_coding	-0.141724	0.643362	0.0350677	0.873309	3.11032	3.25205	8.6113	8.54009	8.43094	8.17646	8.28224
ENSMUSG00000042510.7	Snx32	chr19:5495278-5510489	-	protein_coding	-0.135088	0.594473	0.0434798	0.873309	5.13511	5.2702	35.6127	38.2231	39.0213	32.9613	34.1293
ENSMUSG00000071661.6	Ptpn23	chr9:110385082-110408213	-	protein_coding	-0.13271	0.587718	0.0209518	0.873309	3.21109	3.3438	8.7633	9.36816	9.33843	7.92999	8.21456
ENSMUSG00000025474.9	Ehd2	chr7:15946958-15967567	-	protein_coding	-0.132174	0.520338	0.0222206	0.873309	1.25828	1.39046	1.50487	1.68822	1.67583	1.28006	1.25342
ENSMUSG00000037172.14	Kctd6	chr14:8214140-8223563	+	protein_coding	-0.130592	0.628538	0.017023	0.873309	3.55535	3.68594	11.7268	11.8831	12.0016	11.1043	11.2788
ENSMUSG00000025912.16	Alms1	chr6:85587531-85702753	+	protein_coding	-0.129711	0.568558	0.0458379	0.873309	0.644693	0.774404	0.724412	0.663902	0.744164	0.626137	0.5863
ENSMUSG00000025410.10	Nacc2	chr2:26055535-26123220	-	protein_coding	-0.129686	0.555575	0.046843	0.873309	3.97321	4.1029	15.7716	15.2702	17.5916	13.8606	13.1589
ENSMUSG00000079410.4	Tom1	chr8:75033705-75070121	+	protein_coding	-0.129424	0.561948	0.0379451	0.873309	3.23404	3.36346	9.75465	8.74698	9.40022	7.85942	7.81997
ENSMUSG00000055745.4	Plekhj1	chr10:80796099-80798626	-	protein_coding	-0.128847	0.574048	0.044809	0.873309	3.10294	3.23179	8.29763	8.04022	8.86376	7.00489	7.46205
ENSMUSG00000002748.7	Tinf2	chr14:55674689-55681820	-	protein_coding	-0.126162	0.487285	0.0408952	0.875867	1.35944	1.4856	1.89891	1.79659	1.70871	1.39739	1.236
ENSMUSG00000032459.9	Nsg1	chr5:38137192-38159907	-	protein_coding	-0.123724	0.592012	0.0386435	0.873309	5.54593	5.66965	47.6918	50.3545	51.7436	44.5563	44.1211
ENSMUSG00000037816.10	Acot11	chr4:106744555-106804998	-	protein_coding	-0.119812	0.549753	0.043679	0.873309	2.76356	2.88337	6.09753	6.31085	6.74222	5.47973	5.04837
ENSMUSG00000048721.2	Acan	chr7:79053483-79115099	+	protein_coding	-0.116158	0.465412	0.0344225	0.873309	0.545686	0.661844	0.559118	0.534027	0.655741	0.396759	0.417193
ENSMUSG00000061132.13	Gusb	chr5:129989011-130003049	-	protein_coding	-0.115454	0.545626	0.0353104	0.873309	1.68377	1.79922	2.66662	2.42091	2.36086	2.0111	2.05293
ENSMUSG00000067942.5	Bcdin3d	chr15:99470084-99474730	-	protein_coding	-0.114104	0.540001	0.0293878	0.873309	1.7678	1.88191	2.89637	2.59417	2.57495	2.14167	2.21371
ENSMUSG00000002289.15	Zdhhc13	chr7:48789003-48827440	+	protein_coding	-0.113884	0.807711	0.0374003	0.938415	2.94649	3.06037	7.73909	7.19627	7.1042	8.63844	9.16317
ENSMUSG00000060336.6	Mrps2	chr2:28468066-28471178	+	protein_coding	-0.113537	0.696122	0.0465167	0.888207	3.28078	3.39432	9.48706	9.35656	9.70302	9.96086	9.91108
ENSMUSG00000022471.13	Pced1a	chr2:130417247-130424701	-	protein_coding	-0.111677	0.536959	0.0205182	0.873309	1.53095	1.64262	2.04386	2.16482	2.15983	1.65782	1.76181
ENSMUSG00000019558.14	Minos1	chr4:139101814-139131113	-	protein_coding	-0.10929	0.571148	0.0227245	0.873309	4.28159	4.39087	20.3253	19.0974	20.5436	17.1743	17.0754
ENSMUSG00000062866.16	Lfng	chr5:140607320-140615545	+	protein_coding	-0.107472	0.495269	0.0428105	0.913883	2.32019	2.42767	4.16423	4.62008	4.36603	3.44934	3.06362
ENSMUSG00000021903.11	Olfm3	chr3:114904078-115125722	+	protein_coding	-0.106741	0.772483	0.01874	0.933247	3.38041	3.48715	9.96679	10.7699	9.92353	12.0535	11.631
ENSMUSG00000055531.12	Wdr59	chr8:111448797-111522092	-	protein_coding	-0.105209	0.688663	0.0367063	0.883946	1.97924	2.08445	3.29013	3.20616	3.22756	3.33578	3.36066
ENSMUSG00000048355.2	Nol7	chr13:43398390-43407097	+	protein_coding	-0.102435	0.595038	0.0253778	0.873309	3.8254	3.92783	14.8313	14.0259	13.8194	12.8925	12.5017
ENSMUSG00000032312.7	Plcg1	chr2:160731300-160775760	+	protein_coding	-0.102198	0.525155	0.00934245	0.910182	3.50729	3.60949	11.6818	11.3567	10.6039	8.69107	8.97644
ENSMUSG00000038685.18	Rgl3	chr9:21968711-21989446	-	protein_coding	-0.100588	0.529575	0.00923056	0.873309	0.656157	0.756745	0.698054	0.710631	0.660739	0.550682	0.545234
ENSMUSG00000034488.14	H2-T24	chr17:36005695-36020560	-	protein_coding	-0.0984978	0.496531	0.0141382	0.873309	0.705741	0.804238	0.790378	0.752585	0.696977	0.579372	0.532828
ENSMUSG00000045648.15	Tapbpl	chr6:125223933-125231860	-	protein_coding	-0.0982168	0.597323	0.0423959	0.873309	2.41842	2.51664	4.76573	4.91244	4.49702	4.15774	4.30944
ENSMUSG00000021932.13	Zcwpw1	chr5:137787798-137822621	+	protein_coding	-0.0976654	0.55153	0.0496271	0.873309	0.945279	1.04294	1.14568	1.06282	0.976275	0.906179	0.850318
ENSMUSG00000050069.3	Capn2	chr1:182467260-182517608	-	protein_coding	-0.0974274	0.588583	0.0406337	0.873309	3.63659	3.73401	12.2159	12.9248	11.8017	10.9598	10.7838
ENSMUSG00000011832.15	Rufy3	chr5:88565040-88651392	+	protein_coding	-0.0970951	0.608545	0.0425234	0.873309	4.46171	4.55881	23.0558	22.9328	21.7407	20.6091	20.6072
ENSMUSG00000022885.15	Tmx2	chr2:84671316-84679140	-	protein_coding	-0.0946544	0.615364	0.0423035	0.873309	6.31416	6.40882	80.8842	86.1068	84.9979	76.5084	78.5565
ENSMUSG00000033436.13	Frs3	chr17:47689030-47704286	+	protein_coding	-0.0900236	0.549526	0.0152609	0.888465	2.43008	2.5201	4.49935	4.81025	4.9071	3.94318	3.86927
ENSMUSG00000050244.9	Slc38a9	chr13:112660751-112738749	+	protein_coding	-0.0871586	0.558176	0.020754	0.873309	1.37553	1.46269	1.81935	1.65215	1.80022	1.50696	1.43558
ENSMUSG00000020910.16	Srsf2	chr11:116849901-116853094	-	protein_coding	-0.0859597	0.605272	0.00944185	0.873309	5.29168	5.37764	41.1227	39.6059	41.0136	37.0404	36.6468
ENSMUSG00000073424.9	Polr3gl	chr3:96577872-96594181	-	protein_coding	-0.0833345	0.587194	0.0259429	0.873309	3.79307	3.8764	13.7785	14.2185	13.0844	12.2784	11.8443
ENSMUSG00000029392.12	Prkrip1	chr5:136178127-136198963	-	protein_coding	-0.0791729	0.573437	0.00672442	0.882274	2.63111	2.71028	5.68776	5.42815	5.52019	4.84181	4.69794
ENSMUSG00000060568.14	Wnt6	chr1:74771892-74785322	+	protein_coding	-0.0779212	0.454471	0.0165141	0.893229	0.692135	0.770056	0.708935	0.637591	0.772144	0.502932	0.459941
ENSMUSG00000020385.16	Ccdc91	chr6:147475828-147632612	+	protein_coding	-0.0775656	0.602848	0.0453454	0.873309	3.72642	3.80399	12.7378	13.5592	12.6235	11.659	11.8042
ENSMUSG00000029670.12	Las1l	chrX:95935335-95956962	-	protein_coding	-0.0753429	0.567427	0.0234765	0.893229	2.71646	2.7918	6.26116	5.6925	5.83366	5.12259	4.97042
ENSMUSG00000032997.16	Foxd1	chr13:98354242-98359305	+	protein_coding	-0.0735324	0.485642	0.0280032	0.873309	0.55782	0.631352	0.502224	0.546954	0.599396	0.423762	0.376854
ENSMUSG00000074793.10	Bicd2	chr13:49341585-49387026	+	protein_coding	-0.0733886	0.611862	0.0254433	0.873309	3.65262	3.726	12.5959	12.1816	11.9283	11.1579	11.301
ENSMUSG00000017667.9	Abcb8	chr5:24393663-24410054	+	protein_coding	-0.073054	0.518883	0.0255576	0.938787	2.79004	2.86309	5.84904	6.38707	6.6125	4.67337	5.10685
ENSMUSG00000027651.16	Gnptg	chr17:25233331-25240124	-	protein_coding	-0.0716534	0.619017	0.010211	0.873309	4.66264	4.7343	25.7873	25.8263	25.2426	23.7991	23.7762
ENSMUSG00000018849.6	Slc6a1	chr6:114282635-114317532	+	protein_coding	-0.0703381	0.610434	0.0123932	0.873309	5.51179	5.58213	46.6954	45.9935	48.0509	42.5445	43.3679
ENSMUSG00000029641.8	1700066M21Rik	chr1:57377620-57385423	+	protein_coding	-0.0683296	0.707122	0.0115802	0.911026	3.45959	3.52792	10.5778	10.3993	10.6285	11.1761	11.1729
ENSMUSG00000020866.17	Mccc1	chr3:35959312-36000678	-	protein_coding	-0.0673591	0.51141	0.0128314	0.922637	1.3692	1.43656	1.59303	1.72389	1.80769	1.34422	1.27656
ENSMUSG00000001128.7	Lsm3	chr6:91515928-91522625	+	protein_coding	-0.0669907	0.62775	0.0272581	0.873309	2.4479	2.51489	4.78231	4.63945	4.72576	4.39685	4.48425
ENSMUSG00000044629.5	Ppfia1	chr7:144476758-144553729	-	protein_coding	-0.0667336	0.576616	0.0333658	0.882274	1.8403	1.90703	2.74176	2.85745	2.65463	2.44363	2.31567
ENSMUSG00000029464.10	Catsper2	chr2:121392631-121413792	-	protein_coding	-0.0656285	0.467106	0.0371735	0.925625	0.923896	0.989525	0.978882	1.01161	0.96637	0.65886	0.72231
ENSMUSG00000079434.8	Acsbg1	chr9:54604877-54661870	-	protein_coding	-0.060351	0.584737	0.024875	0.910413	4.97397	5.03432	30.4301	31.9656	32.9656	27.6288	28.1324
ENSMUSG00000049191.12	Insig2	chr1:121304353-121332589	-	protein_coding	-0.0602864	0.621629	0.0460129	0.873309	3.62846	3.68875	12.2681	11.8317	11.5944	10.9506	11.2379
ENSMUSG00000031255.14	Telo2	chr17:25099570-25115967	-	protein_coding	-0.0599086	0.461466	0.025554	0.953719	1.37724	1.43715	1.67196	1.91549	1.5488	1.24383	1.12637
ENSMUSG00000000171.5	Vps37d	chr5:135072900-135078266	-	protein_coding	-0.0580556	0.523088	0.0215225	0.956473	3.59006	3.64812	12.1941	11.565	10.886	9.09643	9.02602
ENSMUSG00000068962.7	Yars2	chr16:16302965-16309640	+	protein_coding	-0.0563957	0.615073	0.0170559	0.873309	2.19889	2.25529	3.86633	3.71536	3.74253	3.52021	3.44501
ENSMUSG00000041263.14	Gm10037	chr13:67831106-67844035	+	protein_coding	-0.0555923	0.536387	0.0163267	0.938787	2.04746	2.10305	3.51944	3.19264	3.18478	2.58404	2.7245
ENSMUSG00000002109.14	Zbtb33	chrX:38189793-38197046	+	protein_coding	-0.0547035	0.751899	0.0392853	0.94834	2.90089	2.9556	6.4111	6.82321	7.05197	7.7812	7.47204
ENSMUSG00000024270.11	Adarb1	chr10:77290726-77418270	-	protein_coding	-0.054024	0.583761	0.0205465	0.919495	3.87647	3.93049	14.6452	14.3411	13.7691	12.227	12.7319
ENSMUSG00000028073.15	Ccdc189	chr7:127582383-127588595	-	protein_coding	-0.0519382	0.510925	0.0413142	0.93707	1.12946	1.1814	1.35471	1.13111	1.3247	1.02384	0.923053
ENSMUSG00000021495.9	S100b	chr10:76253853-76261159	+	protein_coding	-0.0498145	0.601175	0.026379	0.907834	6.22866	6.27848	74.226	76.4085	79.3291	69.6648	68.5836
ENSMUSG00000023353.14	Gnl2	chr4:125016585-125055380	+	protein_coding	-0.0493282	0.612637	0.0326446	0.885975	4.00917	4.0585	16.0592	15.7964	15.1442	14.1988	14.5951
ENSMUSG00000110423.1	Thap3	chr4:151982639-151988997	-	protein_coding	-0.0486061	0.551839	0.00862914	0.95096	3.22469	3.2733	8.85396	8.28686	8.87652	7.32431	7.03307
ENSMUSG00000056553.14	S100a4	chr3:90603771-90606045	+	protein_coding	-0.0467707	0.893169	0.042247	0.974207	1.53603	1.5828	1.82758	1.84129	2.34563	2.77625	2.59572
ENSMUSG00000043015.15	Wdr45b	chr11:121327224-121354445	-	protein_coding	-0.0455005	0.709705	0.00205795	0.932515	3.65075	3.69625	11.986	11.8522	12.0496	12.7612	12.7086
ENSMUSG00000026867.18	Bsg	chr10:79704491-79711969	+	protein_coding	-0.0433978	0.570358	0.049746	0.954111	7.10339	7.14679	143.254	130.531	148.983	117.623	123.506
ENSMUSG00000012017.3	Cd14	chr18:36725074-36726736	-	protein_coding	-0.0427633	0.478871	0.0363186	0.962997	1.1822	1.22496	1.28964	1.49223	1.23817	0.948848	0.976236
ENSMUSG00000103442.5	Foxred1	chr9:35204206-35211055	-	protein_coding	-0.0406573	0.556278	0.0428242	0.955093	2.58131	2.62196	5.44422	5.23596	4.80489	4.28007	4.33393
ENSMUSG00000026466.16	Slc30a9	chr5:67306955-67358443	+	protein_coding	-0.0373443	0.629505	0.00254507	0.873309	3.90492	3.94227	14.4468	14.2516	14.4194	13.5952	13.5477
ENSMUSG00000045094.7	Litaf	chr16:10959275-11066157	-	protein_coding	-0.036077	0.800309	0.0286882	0.97379	2.55327	2.58935	4.78705	5.21519	5.06039	5.87268	6.18209
ENSMUSG00000037514.17	Plac9a	chr14:25887506-25903100	-	protein_coding	-0.0334387	0.555496	0.0179347	0.938145	1.09758	1.13102	1.12272	1.24195	1.20748	0.971354	1.01295
ENSMUSG00000058385.8	Zfp532	chr18:65580230-65689443	+	protein_coding	-0.0319785	0.75521	0.0417788	0.96813	2.34738	2.37935	4.45703	4.18124	3.98174	4.84995	4.68081
ENSMUSG00000029246.14	Spast	chr17:74338987-74391115	+	protein_coding	-0.0310412	0.640228	0.0410669	0.873309	3.55192	3.58296	11.1133	10.8862	10.9517	10.6287	10.4677
ENSMUSG00000032803.15	Hist2h3c2	chr3:96238108-96239127	-	protein_coding	-0.0287422	0.599416	0.0278081	0.901254	1.06019	1.08893	1.09739	1.17121	1.11362	1.03086	0.996494
ENSMUSG00000054604.7	Ccdc86	chr19:10941481-10949266	-	protein_coding	-0.0285962	0.597424	0.0448664	0.921185	1.35113	1.37973	1.5905	1.56686	1.64992	1.40461	1.46737
ENSMUSG00000032463.10	Ythdc1	chr5:86804221-86836659	+	protein_coding	-0.0265352	0.613541	0.0237275	0.933247	2.65055	2.67709	5.38661	5.28286	5.51966	4.90142	5.03127
ENSMUSG00000024966.8	Acadvl	chr11:70010183-70015411	-	protein_coding	-0.0262452	0.600184	0.0383758	0.955093	3.67088	3.69712	12.3572	11.5242	12.0428	10.7634	10.7977
ENSMUSG00000026648.18	Rpl38	chr11:114668524-114672331	+	protein_coding	-0.0259046	0.611322	0.0223687	0.94834	7.55977	7.58567	196.441	186.404	190.571	174.186	176.356
ENSMUSG00000074682.4	Atpaf2	chr11:60400626-60418457	-	protein_coding	-0.0257872	0.579462	0.044304	0.969859	3.19105	3.21684	8.82196	8.20751	7.88698	7.05044	7.38768
ENSMUSG00000025323.10	C1qa	chr4:136895917-136898803	-	protein_coding	-0.0257383	0.594834	0.0473206	0.96567	5.0718	5.09754	33.0622	31.9535	34.7571	29.6123	29.7359
ENSMUSG00000021687.14	Xrn2	chr2:147012996-147078000	+	protein_coding	-0.0199754	0.732829	0.0146017	0.97379	3.86746	3.88744	13.5624	13.6252	14.2185	15.2488	15.0948
ENSMUSG00000027618.17	Entpd4b	chr14:69555424-69585520	+	protein_coding	-0.018039	0.605556	0.0418477	0.968472	3.21919	3.23722	8.39287	8.49402	8.40278	7.57323	7.74109
ENSMUSG00000109946.1	Tesk2	chr4:116720948-116805956	+	protein_coding	-0.0180096	0.539046	0.0145127	0.975393	1.17644	1.19445	1.35352	1.27506	1.23862	1.03417	1.05043
ENSMUSG00000024983.10	Gnl3	chr14:31012433-31019152	-	protein_coding	-0.0177733	0.606587	0.0335688	0.964834	2.30302	2.32079	3.95646	3.88038	4.15533	3.5951	3.6792
ENSMUSG00000026834.13	Tmem97	chr11:78541817-78550777	-	protein_coding	-0.0168734	0.750192	0.0376563	0.979692	3.28217	3.29905	9.17587	9.0479	8.32585	10.0983	9.81898
ENSMUSG00000029203.16	Efhc2	chrX:17132049-17319368	-	protein_coding	-0.0154569	0.870997	0.0295671	0.982879	0.705345	0.720801	0.584505	0.712129	0.650131	0.85429	0.841336
ENSMUSG00000041688.16	Vps41	chr13:18717286-18866811	+	protein_coding	-0.0143731	0.701544	0.0370468	0.969614	4.79771	4.81208	26.4461	27.3995	27.4414	28.6362	28.3902
ENSMUSG00000024968.13	Leng1	chr7:3660098-3665840	-	protein_coding	-0.0141892	0.597766	0.00721917	0.974207	2.16111	2.1753	3.48475	3.46375	3.60311	3.18742	3.11998
ENSMUSG00000059401.13	Mllt10	chr2:18055237-18212388	+	protein_coding	-0.0139191	0.687205	0.0188306	0.944245	2.35318	2.36709	4.16587	4.18361	4.12771	4.30459	4.2698
ENSMUSG00000029772.17	Asic1	chr15:99670368-99701130	+	protein_coding	-0.0129811	0.548089	0.0280968	0.987977	3.43691	3.44989	9.19724	10.3608	10.2635	8.40219	7.94264
ENSMUSG00000031902.10	Tppp	chr13:74009407-74035753	+	protein_coding	-0.012847	0.718854	0.0427885	0.97938	6.79329	6.80613	113.576	112.163	107.082	118.031	121.219
ENSMUSG00000025779.10	Wasl	chr6:24613805-24665009	-	protein_coding	-0.00929196	0.744301	0.00516974	0.98696	4.82391	4.8332	27.067	27.5111	27.9473	30.6682	30.7556
ENSMUSG00000026860.16	D8Ertd738e	chr8:84246238-84249719	-	protein_coding	-0.00921634	0.592604	0.0224041	0.98691	5.80952	5.81874	56.8933	56.4164	53.0979	50.0285	48.5853
ENSMUSG00000044250.8	Zfp763	chr17:33016863-33033402	-	protein_coding	-0.00831396	0.726537	0.0471922	0.985501	2.80564	2.81396	6.08841	6.24366	5.77251	6.62954	6.52412
ENSMUSG00000037916.13	4921524J17Rik	chr8:85408759-85432833	-	protein_coding	-0.00756095	0.760537	0.0279875	0.990306	3.01025	3.01781	6.99862	6.91419	7.39324	7.94235	8.26168
ENSMUSG00000079017.3	Tbc1d22b	chr17:29549788-29606895	+	protein_coding	-0.00721796	0.628779	0.00411702	0.97938	3.72261	3.72983	12.3604	12.229	12.2138	11.5659	11.5752
ENSMUSG00000035575.11	Cdk9	chr2:32705784-32713076	-	protein_coding	-0.00412463	0.569229	0.046726	0.994772	3.62265	3.62678	11.6177	11.5063	10.9453	9.99689	9.39633
ENSMUSG00000097854.1	Sub1	chr15:11981339-11996983	-	protein_coding	0.00603599	0.719436	0.0193532	0.986853	5.89052	5.88449	56.9221	59.2326	58.0943	62.7555	62.6054
ENSMUSG00000051586.16	Armc1	chr3:19131402-19163065	-	protein_coding	0.00702118	0.72865	0.0447946	0.986853	4.71616	4.70914	24.4878	24.7241	26.2961	27.3357	27.6833
ENSMUSG00000025060.14	Stam2	chr2:52691664-52742281	-	protein_coding	0.0103043	0.767386	0.00139396	0.986384	2.58379	2.57349	5.00522	4.88529	4.96752	5.70948	5.69236
ENSMUSG00000026074.14	Zdhhc9	chrX:48171969-48208878	-	protein_coding	0.0120129	0.740605	0.0478036	0.979692	3.01313	3.00112	6.93105	7.35918	6.74079	7.81811	7.75757
ENSMUSG00000090841.2	Rnpep	chr1:135262712-135284084	-	protein_coding	0.0123919	0.651953	0.0317455	0.938097	2.35874	2.34634	4.05225	4.08383	4.12016	4.00343	3.98706
ENSMUSG00000033706.13	Entpd4	chr14:69337174-69367270	+	protein_coding	0.0190889	0.601828	0.000918169	0.974207	2.83423	2.81514	6.09777	6.00802	6.00824	5.42403	5.4775
ENSMUSG00000021448.7	Gpm6b	chrX:166238911-166388988	+	protein_coding	0.0195561	0.744966	0.0231714	0.97379	6.41794	6.39838	84.8813	85.7153	79.5972	92.0006	94.3854
ENSMUSG00000074643.12	Btbd1	chr7:81792074-81829431	-	protein_coding	0.0212915	0.722883	0.010228	0.955475	5.46097	5.43967	43.286	41.5812	42.3541	45.6145	46.3516
ENSMUSG00000063455.16	Fam189a1	chr7:64756091-65156570	-	protein_coding	0.0225835	0.726104	0.0477954	0.954111	3.97495	3.95237	14.185	14.189	15.0844	15.7409	15.8144
ENSMUSG00000000693.10	Zfp300	chrX:21079174-21089527	-	protein_coding	0.025185	0.84198	0.0430941	0.954111	0.656104	0.630919	0.56044	0.490563	0.596539	0.721039	0.666159
ENSMUSG00000030861.15	Ddx47	chr6:135011612-135023776	+	protein_coding	0.0266663	0.615075	0.0169234	0.959041	2.79892	2.77225	5.73011	5.93613	5.83054	5.38051	5.38132
ENSMUSG00000039552.14	Med22	chr2:26905262-26910677	-	protein_coding	0.0269926	0.629453	0.0321845	0.945599	3.05053	3.02353	7.25642	7.15289	6.98764	6.71792	6.75047
ENSMUSG00000040187.15	Cep95	chr11:106789252-106819930	+	protein_coding	0.028504	0.700569	0.0222974	0.873309	1.61803	1.58953	2.02036	1.99841	2.00978	2.101	2.12242
ENSMUSG00000021660.14	Srrd	chr5:112337392-112343040	-	protein_coding	0.0320123	0.570428	0.0447345	0.973159	2.87064	2.83863	6.51331	6.19962	5.76698	5.33889	5.20256
ENSMUSG00000073433.10	Lsm14a	chr7:34344646-34393315	-	protein_coding	0.0322158	0.71354	0.00882598	0.900484	3.51862	3.4864	10.1355	10.3656	10.1232	10.852	10.9997
ENSMUSG00000044337.5	Mier2	chr10:79540245-79555199	-	protein_coding	0.0341249	0.631739	0.0308651	0.933374	2.52186	2.48774	4.5476	4.61833	4.66159	4.40689	4.32848
ENSMUSG00000022106.14	Bloc1s3	chr7:19504486-19508367	-	protein_coding	0.0347535	0.570435	0.0185094	0.968978	2.17913	2.14438	3.54122	3.47879	3.24847	2.87471	2.98279
ENSMUSG00000029608.10	Tuft1	chr3:94612757-94658872	-	protein_coding	0.0380843	0.798794	0.0299059	0.901254	0.718151	0.680066	0.642451	0.610842	0.554589	0.705811	0.738315
ENSMUSG00000061436.15	Nckap1	chr2:80500512-80581380	-	protein_coding	0.0387816	0.769183	0.0077245	0.95455	6.92412	6.88534	113.003	121.152	117.649	136.753	133.848
ENSMUSG00000051331.15	Cramp1l	chr17:24961228-25015230	-	protein_coding	0.0432973	0.635748	0.0317431	0.919107	2.76968	2.72638	5.6751	5.66349	5.51638	5.36874	5.34677
ENSMUSG00000032077.5	Actr5	chr2:158624888-158639211	+	protein_coding	0.0440743	0.438735	0.029602	0.974761	1.17216	1.12809	1.08034	1.26883	1.21222	0.846239	0.716267
ENSMUSG00000057762.6	Zfp607b	chr7:27689340-27706484	+	protein_coding	0.0454939	0.712055	0.0418005	0.873309	2.03646	1.99097	3.05996	2.97447	2.89246	3.21239	3.14405
ENSMUSG00000036352.16	Cep57l1	chr10:41718840-41809871	-	protein_coding	0.0459209	0.794531	0.0390302	0.890616	0.850822	0.804901	0.716896	0.709261	0.816959	0.873547	0.908678
ENSMUSG00000039886.8	Paxx	chr2:25455141-25461094	-	protein_coding	0.0481991	0.619349	0.0341012	0.93034	2.45348	2.40528	4.24519	4.2353	4.41356	3.99216	3.99376
ENSMUSG00000028747.10	Nfu1	chr6:87009236-87028461	+	protein_coding	0.0517878	0.737195	0.0153697	0.888207	2.96972	2.91793	6.75264	6.35443	6.57105	7.19742	7.3092
ENSMUSG00000022337.7	Myg1	chr15:102331709-102338139	+	protein_coding	0.0540165	0.636301	0.0247897	0.909234	2.75186	2.69784	5.49848	5.41546	5.55166	5.2001	5.27697
ENSMUSG00000011884.13	Psmd14	chr2:61711694-61800376	+	protein_coding	0.0549212	0.722981	0.0218873	0.874284	4.91604	4.86112	27.1619	28.4775	28.5717	30.2064	30.6766
ENSMUSG00000017781.17	Svip	chr7:51997171-52006018	-	protein_coding	0.055771	0.726053	0.0277679	0.875789	4.34208	4.28631	19.14	18.0981	18.3138	20.2594	20.0743
ENSMUSG00000052934.14	Fut8	chr12:77238125-77476338	+	protein_coding	0.0598308	0.76597	0.00452335	0.905704	3.11012	3.05029	7.16133	7.44656	7.246	8.38777	8.35165
ENSMUSG00000020297.10	Prkce	chr17:86167785-86657919	+	protein_coding	0.0630841	0.730184	0.0223147	0.873309	6.36142	6.29834	75.9517	77.0631	80.1524	84.8084	85.4466
ENSMUSG00000079598.3	Prrg1	chrX:78449613-78583896	-	protein_coding	0.0633826	0.894799	0.00414419	0.900447	0.755163	0.69178	0.652792	0.59664	0.597035	0.842578	0.80964
ENSMUSG00000020087.5	Atf5	chr7:44812256-44816658	-	protein_coding	0.0651245	0.558912	0.0435742	0.956473	3.40776	3.34264	9.59329	9.33787	8.5332	7.67598	7.67417
ENSMUSG00000072915.3	Hgh1	chr15:76368898-76371403	+	protein_coding	0.0689908	0.572141	0.0328483	0.942026	2.22104	2.15205	3.64168	3.3574	3.34102	2.93668	2.97932
ENSMUSG00000032018.14	Col27a1	chr4:63214004-63334991	+	protein_coding	0.0714091	0.497305	0.0430006	0.934434	0.712911	0.641502	0.500988	0.569636	0.61123	0.424482	0.411912
ENSMUSG00000029752.12	Actr2	chr11:20062304-20112913	-	protein_coding	0.0714998	0.776399	0.0216799	0.91049	6.36541	6.29391	74.2328	80.8479	77.4423	90.2506	90.28
ENSMUSG00000028020.16	Ints9	chr14:64950045-65039832	+	protein_coding	0.0787543	0.738962	0.0488685	0.873309	1.64363	1.56488	1.9351	1.87825	2.0653	2.15055	2.19356
ENSMUSG00000025465.13	Camk2b	chr11:5969644-6066362	-	protein_coding	0.0800972	0.790904	0.010743	0.909766	5.35899	5.2789	35.9518	39.1603	38.4353	44.511	45.2941
ENSMUSG00000003380.11	Dars2	chr1:161040601-161070658	-	protein_coding	0.0807487	0.773168	0.0242117	0.873309	2.08399	2.00324	2.99651	2.8983	3.13568	3.56362	3.41847
ENSMUSG00000021066.9	Tbl2	chr5:135149657-135165760	+	protein_coding	0.0869268	0.692497	0.0229725	0.873309	2.16436	2.07743	3.19216	3.26661	3.20327	3.33678	3.35416
ENSMUSG00000022577.16	Myt1l	chr12:29528384-29923213	+	protein_coding	0.088313	0.737884	0.0396839	0.873309	4.41521	4.3269	18.3187	19.8651	19.0529	21.4814	20.7527
ENSMUSG00000055148.7	Osbp	chr19:11965844-11994105	+	protein_coding	0.0885288	0.687323	0.0286974	0.873309	4.1727	4.08417	15.9403	16.1212	15.8237	16.4497	16.4629
ENSMUSG00000110344.1	Timeless	chr10:128232065-128252941	+	protein_coding	0.0889846	0.512133	0.0186507	0.927837	0.863734	0.774749	0.674797	0.693597	0.765616	0.524834	0.568062
ENSMUSG00000028901.13	Tgds	chr14:118111911-118132755	-	protein_coding	0.0895973	0.753259	0.0396043	0.873309	1.45317	1.36357	1.56697	1.49774	1.6574	1.74303	1.81395
ENSMUSG00000031841.19	Cdh10	chr15:18818947-19014236	+	protein_coding	0.0928394	0.789983	0.0328478	0.883877	2.74921	2.65637	5.30864	5.63008	4.99083	6.30664	6.27744
ENSMUSG00000040699.13	Tarsl2	chr7:65644898-65692091	+	protein_coding	0.0938966	0.722799	0.0492518	0.873309	3.15119	3.0573	7.0331	7.59689	7.35196	7.87329	8.01526
ENSMUSG00000025571.13	Nphp1	chr2:127740732-127788897	-	protein_coding	0.0951638	0.780602	0.0220197	0.873309	2.7093	2.61413	4.83533	5.18298	5.36111	5.95347	6.05173
ENSMUSG00000040249.15	Pabpc1	chr15:36595661-36609668	-	protein_coding	0.0954208	0.74061	0.0432078	0.873309	5.45209	5.35667	42.0964	39.1937	38.715	44.1179	44.759
ENSMUSG00000056427.10	Amacr	chr15:10981756-10996626	+	protein_coding	0.0958818	0.71467	0.0350211	0.873309	2.20844	2.11256	3.31945	3.29783	3.35663	3.59505	3.533
ENSMUSG00000057541.14	Fam49a	chr12:12262139-12380965	+	protein_coding	0.0961266	0.801028	0.0337585	0.90007	4.60695	4.51083	20.0386	23.1686	22.3031	26.5201	25.9555
ENSMUSG00000001166.17	Ccdc181	chr1:164275585-164287847	+	protein_coding	0.0961454	0.746558	0.0141116	0.873309	3.95312	3.85698	13.3509	13.9006	13.227	15.1441	15.0754
ENSMUSG00000054277.8	Actr6	chr10:89711971-89732295	-	protein_coding	0.0962585	0.708886	0.0365012	0.873309	3.52448	3.42823	9.50864	9.89083	9.89904	10.4928	10.2765
ENSMUSG00000021361.7	Fbxl18	chr5:142866946-142895421	-	protein_coding	0.103418	0.628099	0.0238742	0.890616	2.08602	1.9826	2.90988	3.0134	2.9336	2.79162	2.77137
ENSMUSG00000067071.8	Hspa8	chr9:40800984-40810087	+	protein_coding	0.105509	0.827071	0.0102558	0.906964	7.42195	7.31644	153.765	152.462	169.504	193.897	199.566
ENSMUSG00000039556.16	Papss1	chr3:131564768-131643671	+	protein_coding	0.114584	0.726225	0.0472795	0.873309	4.68817	4.57359	21.9806	22.7084	23.7798	25.0624	24.6614
ENSMUSG00000032372.14	Anapc16	chr10:59987409-60003135	-	protein_coding	0.114666	0.72432	0.0288976	0.873309	3.12249	3.00782	7.1938	7.15181	6.79104	7.74054	7.56917
ENSMUSG00000061288.13	Rab32	chr10:10545002-10558265	-	protein_coding	0.126753	0.865835	0.00732	0.873309	0.745759	0.619006	0.515184	0.554162	0.538355	0.682467	0.709537
ENSMUSG00000033063.8	Slc35f3	chr8:126298558-126395482	+	protein_coding	0.130746	0.779484	0.0175167	0.873309	3.66119	3.53044	10.2164	11.1896	10.2841	12.5511	12.1508
ENSMUSG00000008668.14	Sarnp	chr10:128817333-128877629	+	protein_coding	0.131072	0.623475	0.0156121	0.895704	4.84769	4.71661	24.9164	25.1849	25.7856	23.5626	23.751
ENSMUSG00000048385.8	Zfp697	chr3:98382461-98753812	+	protein_coding	0.132919	0.733903	0.045991	0.873309	2.37107	2.23815	3.8332	3.78259	3.54308	4.02515	4.16438
ENSMUSG00000030350.8	Adgre1	chr17:57358686-57483529	+	protein_coding	0.136161	0.80265	0.0197253	0.873309	1.33661	1.20045	1.37693	1.28854	1.23122	1.55316	1.57451
ENSMUSG00000007721.6	Safb	chr17:56584825-56606294	+	protein_coding	0.137556	0.615617	0.0139763	0.899983	4.11785	3.9803	15.044	14.6894	14.6188	13.5154	13.7886
ENSMUSG00000036890.13	Lypla2	chr4:135968224-135972626	-	protein_coding	0.13868	0.688505	0.0449219	0.873309	4.45403	4.31535	19.1969	18.6932	18.8402	19.4187	19.6404
ENSMUSG00000078656.11	Elk1	chrX:20933395-20950608	-	protein_coding	0.140494	0.793357	0.0241023	0.873309	3.70413	3.56363	11.5457	10.38	10.5783	12.5861	13.2011
ENSMUSG00000029563.16	Zdhhc14	chr17:5492600-5753891	+	protein_coding	0.140499	0.721769	0.0120582	0.873309	3.73228	3.59178	10.9016	10.9972	11.2749	11.866	12.0777
ENSMUSG00000031782.15	Lonp1	chr17:56614301-56626903	-	protein_coding	0.141099	0.630931	0.0461298	0.888207	4.55482	4.41372	20.3159	19.8339	20.8026	19.3999	19.0569
ENSMUSG00000038671.15	Exoc6	chr19:37550418-37683245	+	protein_coding	0.14134	0.871009	0.0449959	0.896625	3.89516	3.75382	10.87	12.9414	13.8348	16.5435	16.2468
ENSMUSG00000046010.7	Med19	chr2:84678402-84688215	+	protein_coding	0.141365	0.756548	0.0472201	0.873309	4.3634	4.22204	17.2925	17.728	17.9721	19.6788	20.4126
ENSMUSG00000048921.11	Sorcs3	chr19:48206025-48805505	+	protein_coding	0.141915	0.860277	0.00270792	0.885975	3.74671	3.6048	11.5564	10.6792	11.2794	14.6338	14.1984
ENSMUSG00000027242.14	H2afj	chr6:136808244-136810074	+	protein_coding	0.143988	0.612918	0.0484086	0.900447	4.3316	4.18761	16.5272	17.4236	17.7372	15.9889	15.6917
ENSMUSG00000028048.11	Tnks2	chr19:36834232-36893477	+	protein_coding	0.145381	0.761832	0.0151089	0.873309	4.37043	4.22505	17.0683	18.3388	17.7179	20.5531	19.9192
ENSMUSG00000031951.8	Skiv2l	chr17:34839228-34850210	-	protein_coding	0.14711	0.619058	0.0332043	0.892768	3.64391	3.4968	10.2726	10.3762	10.2178	9.64223	9.46599
ENSMUSG00000023236.7	Btbd9	chr17:30215524-30576287	-	protein_coding	0.147155	0.781288	0.0163768	0.873309	3.55686	3.40971	9.31479	9.4845	10.0985	11.0731	11.5044
ENSMUSG00000074671.6	Ranbp1	chr16:18239784-18248732	-	protein_coding	0.147316	0.620535	0.0354262	0.894174	5.09183	4.94451	29.4104	30.3778	29.5981	27.3788	28.0885
ENSMUSG00000026278.14	Gm21992	chr19:4742913-4811612	-	protein_coding	0.153968	0.526496	0.0352173	0.900447	0.876092	0.722123	0.612121	0.63719	0.700771	0.514083	0.512627
ENSMUSG00000056832.14	Ybx1	chr4:119277981-119294604	-	protein_coding	0.153992	0.810966	0.010535	0.873309	5.44595	5.29196	39.4732	38.6431	36.4781	46.3533	46.5789
ENSMUSG00000035671.6	Ldb2	chr5:44472132-44799680	-	protein_coding	0.154224	1.00766	0.000160311	0.928142	4.2015	4.04727	15.9502	15.626	15.0358	23.2887	23.6801
ENSMUSG00000050428.7	Exosc9	chr3:36552606-36565727	+	protein_coding	0.154668	0.699383	0.0473223	0.873309	3.05302	2.89835	6.40374	6.50913	6.45476	6.82454	6.72085
ENSMUSG00000024659.14	Tatdn2	chr6:113697050-113711069	+	protein_coding	0.157276	0.752208	0.0222947	0.873309	3.34741	3.19014	8.39963	8.15563	7.83453	9.19387	9.15233
ENSMUSG00000024613.16	Wdr5	chr2:27515157-27536535	+	protein_coding	0.157586	0.710969	0.0450985	0.873309	3.24535	3.08776	7.69119	7.55613	7.26363	8.08224	7.92236
ENSMUSG00000021022.9	Ipo5	chr14:120911224-120947999	+	protein_coding	0.158059	0.749432	0.0144417	0.873309	4.77512	4.61706	23.4329	24.3882	22.8241	26.2872	26.6566
ENSMUSG00000049097.9	Med27	chr2:29346819-29524793	+	protein_coding	0.159027	0.808293	0.0128344	0.873309	2.48012	2.32109	3.85021	4.18184	3.96493	4.84712	4.84995
ENSMUSG00000038773.11	Synm	chr7:67730160-67759742	-	protein_coding	0.16582	0.718126	0.0380555	0.873309	3.02368	2.85786	6.15569	6.12242	6.47525	6.77755	6.68973
ENSMUSG00000004071.12	Slc17a8	chr10:89574020-89621253	-	protein_coding	0.168325	0.905128	0.0497175	0.873309	1.10694	0.938615	0.877661	0.987118	0.887177	1.1884	1.30247
ENSMUSG00000004393.10	Ruvbl2	chr7:45421760-45438096	-	protein_coding	0.168417	0.780629	0.0237747	0.873309	3.03908	2.87066	6.54668	6.30068	6.10142	7.55039	7.24159
ENSMUSG00000031099.16	Fam35a	chr14:34237033-34310493	-	protein_coding	0.169431	0.862558	0.0491043	0.873309	1.06761	0.898174	0.843106	0.771398	0.98274	1.13377	1.10651
ENSMUSG00000044787.7	Sar1b	chr11:51763687-51791925	+	protein_coding	0.169887	0.781935	0.0183229	0.873309	5.47185	5.30196	36.9856	40.8131	37.6562	44.3601	45.9182
ENSMUSG00000078864.10	Gps2	chr11:69913888-69916591	+	protein_coding	0.170411	0.747231	0.0146456	0.873309	3.31753	3.14712	8.12321	7.84093	7.61962	8.69727	8.92523
ENSMUSG00000026740.12	Sertad3	chr7:27473768-27477364	+	protein_coding	0.171275	0.821114	0.0197055	0.873309	1.45965	1.28838	1.51878	1.32153	1.49204	1.81568	1.74168
ENSMUSG00000051149.15	Eif4a1	chr11:69666936-69672423	-	protein_coding	0.178326	0.801446	0.0322312	0.873309	5.20329	5.02496	33.9443	30.274	30.5814	37.9849	37.992
ENSMUSG00000009894.15	Nmt1	chr11:103028190-103068912	+	protein_coding	0.182486	0.735849	0.0264173	0.873309	5.34697	5.16449	35.5348	35.3613	33.7256	37.9221	39.0636
ENSMUSG00000079334.8	Lactb	chr9:66955388-66975484	-	protein_coding	0.188227	0.782333	0.022663	0.873309	3.42918	3.24096	8.26261	8.99907	8.12396	9.82759	10.0324
ENSMUSG00000097129.1	Pdrg1	chr2:153008890-153015427	-	protein_coding	0.189496	0.713391	0.0479573	0.873309	3.45341	3.26391	8.61329	8.87694	8.33491	9.14875	9.27468
ENSMUSG00000032399.8	Cul4a	chr8:13105621-13147940	+	protein_coding	0.190933	0.775891	0.0136572	0.873309	3.84561	3.65468	11.2936	11.9052	11.591	13.7081	13.285
ENSMUSG00000019846.11	Tub	chr7:108950338-109034460	+	protein_coding	0.192091	0.726664	0.0223378	0.873309	4.83905	4.64696	23.5342	24.2156	24.4204	26.529	25.9145
ENSMUSG00000035711.5	Pwwp2b	chr7:139248482-139269903	+	protein_coding	0.193101	0.873043	0.0452207	0.873309	1.51382	1.32072	1.29468	1.58249	1.63007	1.9808	1.95422
ENSMUSG00000022427.3	Gorab	chr1:163384908-163403669	-	protein_coding	0.193407	0.843796	0.0218074	0.873309	2.35874	2.16534	3.33025	3.82051	3.32403	4.47424	4.36434
ENSMUSG00000026896.14	Ttc27	chr17:74717750-74863570	+	protein_coding	0.197011	0.8037	0.0285974	0.873309	2.87536	2.67834	5.07873	5.86678	5.28377	6.37648	6.667
ENSMUSG00000028093.15	Chrm1	chr19:8663789-8683587	+	protein_coding	0.200463	0.762722	0.0283041	0.873309	4.5824	4.38194	19.4025	21.0571	19.1398	22.9997	22.458
ENSMUSG00000030823.6	Mrps27	chr13:99344786-99415562	+	protein_coding	0.20212	0.726507	0.0486749	0.873309	3.8603	3.65818	11.7795	11.5561	11.54	12.5142	12.8232
ENSMUSG00000045930.3	Thoc5	chr11:4895320-4928867	+	protein_coding	0.203446	0.755362	0.0350263	0.873309	3.56977	3.36633	9.44138	9.74389	8.77634	10.3888	10.7323
ENSMUSG00000026944.18	Tox	chr4:6686353-6991557	-	protein_coding	0.2036	1.0358	0.0285044	0.89358	2.37874	2.17514	3.96801	3.78715	2.87338	5.49716	5.51191
ENSMUSG00000071359.13	Rab3ip	chr10:116905784-116950769	-	protein_coding	0.204479	0.7563	0.0359742	0.873309	3.48533	3.28085	8.69009	9.21183	8.27834	10.075	9.72509
ENSMUSG00000037242.8	Nek6	chr2:38511643-38594606	+	protein_coding	0.205701	0.838527	0.0315526	0.873309	1.71519	1.50949	1.78271	1.99565	1.76849	2.24554	2.40565
ENSMUSG00000020876.14	Gm45233	chr7:43444128-43463587	+	protein_coding	0.213131	1.37635	0.0253658	0.888207	0.914401	0.701269	0.48633	0.903169	0.519556	1.22048	1.40704
ENSMUSG00000030604.9	Armc6	chr8:70220172-70234466	-	protein_coding	0.215647	0.776181	0.0225116	0.873309	2.76269	2.54704	4.61684	4.87725	5.04701	5.62827	5.65825
ENSMUSG00000034341.17	Camkk1	chr11:73019008-73042073	+	protein_coding	0.219685	0.888886	0.0458015	0.873309	5.13627	4.91659	34.2154	28.0203	25.958	40.1672	38.227
ENSMUSG00000024660.8	Hspb11	chr4:107253593-107279938	+	protein_coding	0.221983	0.872253	0.0370569	0.873309	2.09044	1.86846	2.98199	2.45314	2.54056	3.467	3.48981
ENSMUSG00000048307.8	Trim8	chr19:46501648-46516444	+	protein_coding	0.222304	0.699802	0.0268109	0.873309	4.76002	4.53772	22.0911	22.4152	22.1754	23.4766	23.1874
ENSMUSG00000041731.13	Adi1	chr12:28675231-28682175	+	protein_coding	0.229683	0.771822	0.0380301	0.873309	4.00317	3.77349	12.2546	12.2721	13.5376	15.0446	14.3343
ENSMUSG00000034211.14	Arf3	chr15:98737621-98763214	-	protein_coding	0.229808	0.736568	0.0245655	0.873309	8.23331	8.00351	246.939	259.934	260.223	282.983	282.035
ENSMUSG00000032841.15	Ablim3	chr18:61799395-61911852	-	protein_coding	0.230316	0.832	0.0167231	0.873309	2.97832	2.74801	5.31633	5.81399	6.04417	7.08475	7.20444
ENSMUSG00000042540.12	Sgsm2	chr11:74849261-74897060	-	protein_coding	0.232658	0.729098	0.0226141	0.873309	4.07373	3.84107	13.593	13.564	12.8485	14.7183	14.4497
ENSMUSG00000066613.14	Coro7	chr16:4626133-4679777	-	protein_coding	0.234012	0.754402	0.0147472	0.873309	3.15642	2.92241	6.47262	6.81671	6.45933	7.42478	7.47366
ENSMUSG00000062312.5	Klf13	chr7:63886351-63938915	-	protein_coding	0.235028	0.764691	0.0272077	0.873309	4.69161	4.45658	20.2674	22.2478	20.409	23.6484	24.4692
ENSMUSG00000070733.13	Mta2	chr19:8941875-8952303	+	protein_coding	0.237132	0.744616	0.0290574	0.873309	3.7477	3.51057	10.1859	10.9236	10.0991	11.4744	11.7639
ENSMUSG00000037239.8	Fam105a	chr15:27655069-27681579	-	protein_coding	0.24189	0.798327	0.0448343	0.873309	3.15331	2.91142	6.35136	6.56107	6.66168	7.99473	7.63182
ENSMUSG00000029394.11	Cby1	chr15:79659227-79667660	+	protein_coding	0.242202	0.722786	0.0416081	0.873309	5.06884	4.82664	27.1609	26.6789	28.3154	29.6911	29.6896
ENSMUSG00000097078.1	Wwc2	chr8:47823959-47990924	-	protein_coding	0.2447	0.794705	0.0490856	0.873309	2.36075	2.11605	3.04607	3.51744	3.45712	3.97466	3.98879
ENSMUSG00000042812.5	Ipo13	chr4:117894486-117914999	-	protein_coding	0.246057	0.759613	0.0461827	0.873309	4.1529	3.90685	13.4428	15.0247	13.5811	16.2091	15.7316
ENSMUSG00000074480.4	2810459M11Rik	chr1:86045863-86055456	+	protein_coding	0.246589	0.789282	0.0043325	0.873309	2.15748	1.91089	2.74353	2.6794	2.86051	3.30629	3.23168
ENSMUSG00000024767.11	Sec14l2	chr11:4097039-4123415	-	protein_coding	0.24823	0.777115	0.0131659	0.873309	3.8222	3.57397	10.5805	11.4875	10.6792	12.8977	12.5506
ENSMUSG00000053317.11	Trpc6	chr9:8544142-8680741	+	protein_coding	0.249223	0.918731	0.0328263	0.873309	1.83031	1.58108	2.33367	1.88206	1.78763	2.83286	2.6826
ENSMUSG00000034863.9	Bahd1	chr2:118900377-118924528	+	protein_coding	0.25468	0.770776	0.0383151	0.873309	3.53225	3.27757	8.15094	8.8646	9.10168	10.113	10.0175
ENSMUSG00000028382.15	Cdh11	chr8:102632095-102785642	-	protein_coding	0.256196	0.937127	0.0260294	0.873309	3.44954	3.19334	8.32604	9.07014	7.14972	11.563	11.4397
ENSMUSG00000096910.1	Bmp2	chr2:133552159-133562885	+	protein_coding	0.257715	1.01912	0.0137002	0.873309	1.30068	1.04297	0.928301	1.23595	1.02888	1.57116	1.68301
ENSMUSG00000026269.14	Snta1	chr2:154376313-154408099	-	protein_coding	0.26116	0.772274	0.0230017	0.873309	3.231	2.96984	6.77026	6.78448	6.95	7.81166	8.02362
ENSMUSG00000060377.4	Efna3	chr3:89313899-89322965	-	protein_coding	0.26201	0.825896	0.0465019	0.873309	4.42048	4.15847	15.0924	18.2092	17.4221	20.1717	21.7208
ENSMUSG00000025917.9	Rcl1	chr19:29101375-29143843	+	protein_coding	0.262867	0.800461	0.0471855	0.873309	3.09955	2.83668	5.67111	6.10367	6.69301	7.45817	7.32459
ENSMUSG00000027931.12	Stox1	chr10:62659043-62726128	-	protein_coding	0.26501	0.934861	0.000215681	0.179032	1.29894	1.03393	1.05063	1.01847	1.07406	1.45874	1.47967
ENSMUSG00000039461.12	Ccdc113	chr8:95534085-95558890	+	protein_coding	0.26703	0.839481	0.0255372	0.873309	2.07403	1.807	2.58549	2.64219	2.28077	3.25174	3.05145
ENSMUSG00000049562.5	Gmpr	chr13:45507444-45553800	+	protein_coding	0.267246	0.811701	0.0073457	0.85478	4.13683	3.86958	13.691	14.0442	13.1306	16.6162	16.5546
ENSMUSG00000054423.14	Mxd1	chr6:86647042-86669161	-	protein_coding	0.268453	0.761641	0.00368103	0.873309	2.61252	2.34407	4.03558	4.05301	4.14408	4.69673	4.62018
ENSMUSG00000060376.7	Ssr2	chr3:88575876-88588419	+	protein_coding	0.268574	0.824509	0.044837	0.873309	4.22117	3.9526	13.7226	15.287	14.4784	18.5509	17.3054
ENSMUSG00000053329.7	Plp2	chrX:7667941-7671390	-	protein_coding	0.268841	0.851343	0.00882862	0.873309	2.33391	2.06506	3.14921	3.36958	3.04142	4.16035	3.97867
ENSMUSG00000036721.14	Hebp1	chr6:135137522-135198022	-	protein_coding	0.27014	0.844216	0.0317917	0.873309	3.0411	2.77096	5.41014	5.59269	6.52483	7.23002	7.5671
ENSMUSG00000087651.3	Chrna5	chr9:54980880-55007779	+	protein_coding	0.270866	1.42588	0.0100844	0.873309	0.853944	0.583078	0.456358	0.614468	0.429798	1.07002	1.06969
ENSMUSG00000024580.7	Opalin	chr19:41062474-41077113	-	protein_coding	0.27257	0.941028	0.0104503	0.873309	3.75782	3.48525	10.8926	10.4051	9.35423	14.4821	14.3622
ENSMUSG00000041762.16	Thrb	chr14:17660261-18038090	+	protein_coding	0.275909	0.895124	0.0397113	0.873309	3.69011	3.4142	9.10019	11.3276	8.73017	13.5078	12.5922
ENSMUSG00000055202.10	Nol4	chr18:22693181-23041653	-	protein_coding	0.277647	0.843098	0.0218246	0.873309	4.54709	4.26945	18.3001	19.8547	16.821	23.4935	22.8565
ENSMUSG00000038225.15	Acvr1	chr2:58388644-58567157	-	protein_coding	0.290543	0.855014	0.00585405	0.873309	2.91547	2.62493	5.14662	5.44782	4.92237	6.57766	6.68942
ENSMUSG00000003464.13	Rbmx	chrX:57383530-57393036	-	protein_coding	0.291049	0.888329	0.0492252	0.873309	3.90931	3.61826	10.3749	10.5554	13.0892	15.86	14.3604
ENSMUSG00000030282.14	Wdr91	chr6:34880426-34910876	-	protein_coding	0.295064	0.783164	0.00247164	0.873309	2.66549	2.37042	4.27896	4.12392	4.11158	4.92059	4.88028
ENSMUSG00000028657.14	Cish	chr9:107296026-107302784	+	protein_coding	0.295994	0.94946	0.0112763	0.873309	1.08038	0.784383	0.758157	0.779296	0.633286	1.06074	1.00028
ENSMUSG00000042589.18	Jakmip1	chr5:37028335-37150607	+	protein_coding	0.299605	0.718141	0.0404797	0.873309	3.62878	3.32917	8.78675	9.36575	9.00701	9.68239	9.82196
ENSMUSG00000030271.14	Tbc1d5	chr17:50733124-51179352	-	protein_coding	0.300039	0.976296	0.015815	0.873309	1.90866	1.60862	1.949	2.23499	1.97291	3.11738	2.89358
ENSMUSG00000025218.6	Tle4	chr19:14448072-14598051	-	protein_coding	0.301309	0.967169	0.000387573	0.873309	3.94804	3.64673	11.0766	11.9043	11.6079	16.884	16.5692
ENSMUSG00000001211.15	Zfp865	chr7:5020376-5036768	+	protein_coding	0.303864	1.07602	0.0313937	0.873309	1.74893	1.44506	1.7101	1.50264	1.97603	2.62158	2.96165
ENSMUSG00000041702.7	Nsmf	chr2:25054355-25062881	+	protein_coding	0.305659	0.774957	0.0169428	0.873309	5.27973	4.97407	30.068	31.7835	29.4836	35.2789	35.5019
ENSMUSG00000032238.17	Man2a1	chr17:64600736-64755110	+	protein_coding	0.310647	0.902406	0.0488175	0.873309	2.69016	2.37951	4.47671	4.65754	3.54743	5.73699	5.70705
ENSMUSG00000078173.3	Psmc3	chr2:91054009-91066369	+	protein_coding	0.313171	0.742895	0.0359671	0.873309	5.68095	5.36778	39.9979	42.0314	38.9064	45.0198	44.8228
ENSMUSG00000026490.18	Chst1	chr2:92599707-92615250	+	protein_coding	0.313397	0.750895	0.0324452	0.873309	6.628	6.3146	78.092	82.7073	75.1654	87.1648	90.0199
ENSMUSG00000028909.17	Zfp707	chr15:75969123-75975868	+	protein_coding	0.314684	0.819517	0.0117835	0.873309	2.08419	1.76951	2.39312	2.54873	2.29118	2.90104	3.02656
ENSMUSG00000037351.9	Lag3	chr6:124904361-124911705	-	protein_coding	0.315139	0.777944	0.0207718	0.873309	2.00902	1.69388	2.15831	2.37565	2.17627	2.56503	2.65516
ENSMUSG00000042029.7	Taf11	chr17:27901122-27909242	-	protein_coding	0.318469	0.783247	0.0339439	0.873309	4.14452	3.82605	13.6803	13.6655	12.2507	15.6208	15.393
ENSMUSG00000019873.8	Kremen1	chr11:5191552-5261558	-	protein_coding	0.320048	0.847142	0.00364322	0.873309	1.96663	1.64658	2.09501	2.24401	2.05681	2.74842	2.66976
ENSMUSG00000038525.16	Ssna1	chr2:25271039-25272438	-	protein_coding	0.322602	0.6333	0.0406346	0.875789	4.18175	3.85915	13.3331	13.4115	13.7948	12.7115	12.9621
ENSMUSG00000020037.15	Npas1	chr7:16455721-16477728	-	protein_coding	0.32302	0.775669	0.0242311	0.873309	1.8448	1.52178	1.89592	1.92179	1.79813	2.22249	2.13354
ENSMUSG00000061755.10	Chst12	chr5:140505550-140525724	+	protein_coding	0.323484	0.825825	0.0285352	0.873309	3.30882	2.98534	7.21095	7.3614	6.2336	8.78676	8.39532
ENSMUSG00000020261.15	Tef	chr15:81802421-81826861	+	protein_coding	0.331045	0.73745	0.0381464	0.873309	5.51255	5.1815	35.3687	36.8239	33.7431	39.6144	38.5078
ENSMUSG00000036751.7	Ddn	chr15:98803782-98807925	-	protein_coding	0.332438	0.830519	0.0372513	0.873309	8.19785	7.86541	228.924	220.783	247.691	279.684	299.519
ENSMUSG00000027400.11	Lzts1	chr8:69132669-69184225	-	protein_coding	0.332618	0.782962	0.0248728	0.873309	3.98355	3.65093	10.823	12.2187	11.6824	13.8426	13.345
ENSMUSG00000051951.5	Fbxl16	chr17:25809085-25821244	+	protein_coding	0.333066	0.795203	0.0368446	0.873309	8.00534	7.67228	205.055	218.579	186.579	237.519	247.724
ENSMUSG00000038658.15	Gm2115	chr7:84528954-84583531	+	protein_coding	0.348953	1.40517	0.04492	0.896625	2.24925	1.9003	1.72069	3.85771	2.93579	5.36159	6.60235
ENSMUSG00000025041.16	Fbxo17	chr7:28716804-28738144	+	protein_coding	0.370599	1.10584	0.0125581	0.873309	1.17628	0.805684	0.817356	0.62675	0.806527	1.23154	1.25731
ENSMUSG00000027770.5	Jph1	chr1:16964560-17097889	-	protein_coding	0.381337	0.94855	0.0025798	0.873309	3.02737	2.64604	5.00159	5.62924	5.16421	7.39975	7.58264
ENSMUSG00000031534.15	Rrp36	chr17:46667458-46674255	-	protein_coding	0.382784	0.765429	0.0225736	0.873309	3.70639	3.32361	8.99917	9.37829	8.67004	10.3583	10.3447
ENSMUSG00000039414.9	Zfpm2	chr15:40655042-41104592	+	protein_coding	0.386445	1.05515	0.0269322	0.873309	2.33342	1.94697	2.34613	2.97099	3.31369	4.57229	4.53453
ENSMUSG00000043153.6	1810043G02Rik	chr10:77978524-77986905	+	protein_coding	0.387316	0.800752	0.0205501	0.873309	2.19982	1.81251	2.33854	2.65919	2.54743	2.9756	3.06619
ENSMUSG00000045691.14	Atp2b1	chr10:98914406-99026143	+	protein_coding	0.388268	0.926332	0.0384527	0.873309	5.99358	5.60531	47.3858	55.8747	40.924	69.8266	63.7361
ENSMUSG00000031314.18	Fth1	chr19:9982703-9985092	+	protein_coding	0.404132	0.784011	0.0407901	0.873309	10.575	10.1708	1125.42	1236.62	1097.73	1358.19	1354.32
ENSMUSG00000000555.7	Hes1	chr16:30064384-30067796	+	protein_coding	0.414295	0.874401	0.0168287	0.873309	2.92328	2.50899	4.40927	5.06723	4.61969	6.17449	6.15123
ENSMUSG00000052656.12	Gm20075	chr13:96079216-96081376	-	protein_coding	0.417138	1.03931	0.00749655	0.873309	3.4167	2.99956	7.085	7.60338	6.35398	10.5641	11.3054
ENSMUSG00000063011.6	Pfkl	chr10:77986947-78010083	-	protein_coding	0.426605	0.820577	0.0134829	0.873309	4.77732	4.35072	17.9912	20.1318	20.1641	23.5124	24.3167
ENSMUSG00000052293.14	Iqgap2	chr13:95627177-95891922	-	protein_coding	0.45047	1.09234	0.00551989	0.873309	3.06045	2.60998	5.05656	5.82026	4.50834	8.63428	8.17151
ENSMUSG00000027244.14	Ptk2b	chr14:66153257-66281052	-	protein_coding	0.454482	0.862805	0.0309469	0.873309	6.09136	5.63688	46.7513	52.7361	47.0129	65.5271	60.874
ENSMUSG00000070520.4	Hlf	chr11:90336536-90390895	-	protein_coding	0.455466	1.07988	0.018496	0.873309	5.26877	4.8133	30.3478	28.9608	22.6638	44.0865	44.4336
ENSMUSG00000024246.8	Cryba2	chr1:74889934-74893143	-	protein_coding	0.481483	3.05564	0.0148896	0.873309	0.592496	0.111014	0.0743157	0.172528	0.00194972	0.352574	0.407649
ENSMUSG00000049553.11	Neurod6	chr6:55677822-55681263	-	protein_coding	0.512402	1.17302	0.0447478	0.873309	5.59558	5.08318	33.9038	44.0509	23.7737	58.699	60.6303
ENSMUSG00000037286.15	Rasl10a	chr11:5058128-5060385	+	protein_coding	0.546566	0.917144	0.049382	0.873309	4.31838	3.77182	13.3429	14.3875	10.5474	17.3641	17.7422
ENSMUSG00000073752.1	Tsr1	chr11:74898071-74909342	+	protein_coding	0.554312	1.04198	0.0220652	0.873309	3.15371	2.59939	4.52801	5.53929	5.15724	7.55299	8.31065
ENSMUSG00000049657.9	Evi2a	chr11:79526560-79530609	-	protein_coding	0.559188	0.936971	0.00135359	0.873309	2.58354	2.02436	3.01475	3.2137	2.97973	4.28613	4.34167
ENSMUSG00000031913.9	Mroh7	chr4:106680417-106730925	-	protein_coding	0.573267	1.05634	0.0326033	0.873309	1.57115	0.997884	1.18155	0.747103	1.08976	1.67034	1.51813
ENSMUSG00000019810.15	Ppp1r15a	chr7:45522916-45526268	-	protein_coding	0.605801	1.12043	0.0335824	0.873309	2.58904	1.98324	3.37253	3.4789	2.15605	5.16022	4.93199
ENSMUSG00000018476.7	Nrn1	chr13:36725361-36735131	-	protein_coding	0.609415	1.23854	0.0185667	0.873309	6.52494	5.91552	63.2609	44.0593	74.9484	106.287	119.46
ENSMUSG00000029614.13	Mapkapk5	chr5:121525038-121545905	-	protein_coding	0.610475	1.30002	0.0157518	0.873309	2.77813	2.16766	3.07881	2.907	4.69132	7.22288	6.65764
ENSMUSG00000024565.8	Prss12	chr3:123446913-123506597	+	protein_coding	0.625607	1.04232	0.0192713	0.873309	3.4434	2.81779	5.82944	7.27163	5.20504	9.96854	9.11233
ENSMUSG00000019916.14	Ccdc12	chr9:110656503-110711606	+	protein_coding	0.64988	1.01117	0.00294098	0.873309	3.47099	2.82111	5.6203	6.6212	5.99549	9.39238	9.04829
ENSMUSG00000025737.5	Gnb5	chr9:75306288-75345876	+	protein_coding	0.650581	1.03922	0.0280793	0.873309	5.44069	4.79011	22.9449	33.3323	24.7623	43.857	40.361
ENSMUSG00000025825.12	Fam131a	chr16:20693282-20703048	+	protein_coding	0.655703	0.936824	0.046971	0.873309	5.55409	4.89839	27.3901	34.6542	25.2063	38.6812	43.0573
ENSMUSG00000047193.16	Sebox	chr11:78503447-78505081	+	protein_coding	0.681267	1.72674	0.034431	0.873309	1.58991	0.908645	1.17175	1.21086	0.377901	2.6403	2.12638
ENSMUSG00000043190.14	Alox12b	chr11:69156989-69169792	+	protein_coding	0.698208	1.24872	0.0271672	0.873309	2.29047	1.59226	2.05564	2.60952	1.48543	3.7717	3.90865
ENSMUSG00000025353.5	Aasdhppt	chr9:4294793-4309471	-	protein_coding	0.751536	1.55127	0.000975623	0.873309	3.28487	2.53333	4.7223	4.47223	5.19569	11.4028	10.9203
ENSMUSG00000039117.16	Tmem232	chr17:65256005-65540782	-	protein_coding	0.858868	1.98669	0.0493214	0.873309	1.67225	0.813379	0.999282	1.01773	0.345295	2.04671	2.64647
ENSMUSG00000023008.18	Fam89b	chr19:5728087-5729653	-	protein_coding	0.894014	1.35109	0.044552	0.873309	2.56445	1.67044	1.47891	3.32998	2.00476	4.17724	5.02865
ENSMUSG00000025239.3	Zfpm1	chr8:122282141-122337251	+	protein_coding	0.952145	1.15836	0.00708563	0.873309	3.69574	2.7436	6.3959	6.01582	4.78955	9.56576	10.3596
ENSMUSG00000003423.15	Arl5b	chr2:15049395-15082456	+	protein_coding	0.985471	6.14471	0.00734353	0.873309	1.34261	0.357141	0.183463	0.313148	0.352265	2.70827	2.50783
ENSMUSG00000013878.18	Cbfa2t2	chr2:154436481-154539356	+	protein_coding	1.00254	2.88177	0.0215296	0.873309	2.18963	1.18708	1.12485	1.44742	1.26988	5.79593	5.27627
ENSMUSG00000038611.17	Myl4	chr11:104550663-104595753	+	protein_coding	1.20609	1.49353	0.0472591	0.873309	3.11537	1.90929	3.47561	4.49015	1.15686	7.28208	6.34283
Please note HuD KO-2 data was excluded from the analyses based on PCA analysis

## Sheet: Table S8
Table S7. Alternative Polyadenylation (APA) Events Reported by DaPars in HuD KO vs Controls
			Gene Expression			APA
Gene	Chr	Strand	FC HuD KO	p value (FC)	FDR (FC)	Predicted Proximal PAS	Loci	KO PDUI	Control PDUI	∆PDUI	FDR	Event
Alg6	chr4	+	0.896599	0.230225	0.873309	99762837	chr4:99761871-99763460	0.89	0.503333	0.386667	0.0111551	3' UTR Lengthened in KO
Amt	chr9	+	1.19105	0.3614	0.873309	108301595	chr9:108301320-108302302	0.49	0.76	-0.27	0.0597423	3' UTR Shortened in KO
Baiap2	chr11	+	1.40928	0.0353153	0.873309	120006663	chr11:120006359-120006782	0.59	0.89	-0.3	0.00957292	3' UTR Shortened in KO
Brf2	chr8	-	1.12311	0.111484	0.873309	27124419	chr8:27123832-27124620	0.82	0.526667	0.293333	0.0813249	3' UTR Lengthened in KO
Cdc7	chr5	+	0.839971	0.0998082	0.873309	106983757	chr5:106982964-106984439	0.58	1	-0.42	0.00081838	3' UTR Shortened in KO
Dhx38	chr8	-	1.08073	0.419377	0.873309	109548135	chr8:109547999-109548483	0.535	0.806667	-0.271667	0.0441203	3' UTR Shortened in KO
Dtnbp1	chr13	-	1.26901	0.146862	0.873309	44922214	chr13:44922080-44922454	0.405	0.616667	-0.211667	0.00231461	3' UTR Shortened in KO
Evc2	chr5	+	1.28627	0.237942	0.873309	37424752	chr5:37424409-37425054	0.44	0.696667	-0.256667	0.0931922	3' UTR Shortened in KO
Fhod3	chr18	+	1.25641	0.39523	0.873309	25133151	chr18:25132911-25133507	0.47	0.723333	-0.253333	0.00825868	3' UTR Shortened in KO
Ifi27	chr12	+	1.03402	0.366885	0.873309	103440155	chr12:103439954-103440245	0.45	0.713333	-0.263333	0.0121626	3' UTR Shortened in KO
Ino80b	chr6	-	1.22297	0.401199	0.873309	83122045	chr6:83121765-83122364	0.385	0.683333	-0.298333	0.0663139	3' UTR Shortened in KO
Lrfn3	chr7	-	1.2408	0.163	0.873309	30355902	chr7:30355514-30356103	0.56	0.945	-0.385	0.000332386	3' UTR Shortened in KO
Med16	chr10	-	1.12319	0.267365	0.873309	79895106	chr10:79894706-79895410	0.535	0.83	-0.295	0.00420005	3' UTR Shortened in KO
Med16	chr10	-	1.12319	0.267365	0.873309	79895106	chr10:79894707-79895410	0.535	0.833333	-0.298333	0.00420005	3' UTR Shortened in KO
Mmachc	chr4	-	0.863748	0.361698	0.873309	116703210	chr4:116702434-116703867	0.55	0.893333	-0.343333	0.0134526	3' UTR Shortened in KO
Mrpl14	chr17	+	0.768876	0.0359309	0.873309	45698285	chr17:45698048-45698495	0.43	0.67	-0.24	0.030208	3' UTR Shortened in KO
Phf14	chr6	+	0.900446	0.0542298	0.873309	12039525	chr6:12039211-12039759	0.52	1	-0.48	0.000110358	3' UTR Shortened in KO
Plk3	chr4	-	1.17089	0.248088	0.873309	117128958	chr4:117128730-117129178	0.94	0.56	0.38	0.00836812	3' UTR Lengthened in KO
Prkra	chr2	-	0.786684	0.177759	0.873309	76630317	chr2:76629898-76630568	1	0.64	0.36	8.55e-05	3' UTR Lengthened in KO
Prr13	chr15	+	0.835902	0.132194	0.873309	102462597	chr15:102462171-102462806	0.475	0.716667	-0.241667	0.00174427	3' UTR Shortened in KO
R3hcc1	chr14	-	1.06074	0.0681011	0.873309	69697401	chr14:69697304-69697602	0.18	0.433333	-0.253333	0.0425932	3' UTR Shortened in KO
Rmdn1	chr4	+	0.888072	0.208018	0.873309	19606494	chr4:19606085-19606932	1	0.58	0.42	0.00166214	3' UTR Lengthened in KO
Serpina3n	chr12	+	0.780537	0.355084	0.873309	104413653	chr12:104413412-104414329	0.49	1	-0.51	3.73e-06	3' UTR Shortened in KO
Snx25	chr8	-	1.08586	0.2421	0.873309	46033568	chr8:46033261-46033822	0.37	0.64	-0.27	0.00797064	3' UTR Shortened in KO
Snx9	chr17	+	1.16083	0.0360256	0.873309	5931013	chr17:5930570-5931956	0.28	0.69	-0.41	0.0192425	3' UTR Shortened in KO
Tacc2	chr7	+	1.06175	0.314888	0.873309	130764635	chr7:130764254-130764885	0.16	0.36	-0.2	0.00965349	3' UTR Shortened in KO
Tatdn2	chr6	+	1.11518	0.00376141	0.873309	113710935	chr6:113710734-113711082	0.37	0.965	-0.595	3.2e-05	3' UTR Shortened in KO
Trappc1	chr11	+	1.1945	0.0455778	0.873309	69325640	chr11:69325439-69325793	0.345	0.566667	-0.221667	0.00335037	3' UTR Shortened in KO
Wrap73	chr4	+	1.15148	0.229217	0.873309	154156733	chr4:154156532-154156818	0.25	0.57	-0.32	0.0910949	3' UTR Shortened in KO
Max	chr12	-	1.15354	0.49149	0.882274	76939313	chr12:76939169-76939514	0.4	0.74	-0.34	0.0261884	3' UTR Shortened in KO
Fosl2	chr5	+	1.16127	0.504991	0.884221	32152872	chr5:32152671-32157839	0.53	0.86	-0.33	0.0275222	3' UTR Shortened in KO
Rnaseh1	chr12	+	0.941319	0.507978	0.884612	28659194	chr12:28658993-28659591	0.5	0.95	-0.45	0.000228407	3' UTR Shortened in KO
Lactb2	chr1	-	0.929928	0.526321	0.887139	13626269	chr1:13625900-13626904	0.435	0.866667	-0.431667	0.0027293	3' UTR Shortened in KO
Utp20	chr10	-	0.954283	0.546755	0.888207	88746745	chr10:88746607-88747059	0.4	0.86	-0.46	0.0027293	3' UTR Shortened in KO
Mtg1	chr7	+	1.04848	0.554679	0.889346	140150356	chr7:140150155-140150628	0.43	0.7	-0.27	0.0745566	3' UTR Shortened in KO
Tmem80	chr7	+	0.947296	0.560908	0.889429	141333196	chr7:141332910-141333327	1	0.625	0.375	0.00468691	3' UTR Lengthened in KO
Pfn4	chr12	+	0.964487	0.576907	0.892438	4778414	chr12:4778180-4778813	0.59	1	-0.41	0.00146215	3' UTR Shortened in KO
Rcbtb2	chr14	+	0.954014	0.586239	0.89503	73182660	chr14:73182459-73184054	0.82	0.493333	0.326667	0.0478194	3' UTR Lengthened in KO
Zfp467	chr6	-	0.862218	0.603063	0.899447	48439130	chr6:48436613-48439357	0.615	1	-0.385	0.00420588	3' UTR Shortened in KO
Nell1	chr7	+	1.06536	0.63269	0.904307	50863100	chr7:50862899-50863289	0.45	0.763333	-0.313333	0.00137236	3' UTR Shortened in KO
Wdr75	chr1	+	0.947669	0.711698	0.924339	45823509	chr1:45823308-45823638	0.225	0.613333	-0.388333	0.000951389	3' UTR Shortened in KO
Txndc11	chr16	-	1.033	0.730039	0.928885	11075410	chr16:11074986-11075642	0.925	0.573333	0.351667	0.000260377	3' UTR Lengthened in KO
Pole4	chr6	-	1.03823	0.741492	0.932133	82647384	chr6:82646712-82648036	0.405	0.64	-0.235	0.0355674	3' UTR Shortened in KO
Ift88	chr14	+	1.02673	0.807984	0.948339	57517673	chr14:57517337-57517936	0.71	0.413333	0.296667	0.0813249	3' UTR Lengthened in KO
Thap3	chr4	-	0.96687	0.816161	0.95096	151982959	chr4:151982638-151983352	0.4	0.736667	-0.336667	0.00401719	3' UTR Shortened in KO
Sin3b	chr8	+	1.01624	0.856557	0.964709	72757796	chr8:72757175-72758203	0.395	0.623333	-0.228333	0.0644812	3' UTR Shortened in KO
Gtf2ird1	chr5	-	1.02117	0.859566	0.965221	134358917	chr5:134357661-134359118	0.56	0.95	-0.39	0.00387397	3' UTR Shortened in KO
Dis3l2	chr1	+	0.988058	0.868893	0.967309	87049824	chr1:87049623-87050097	0.83	0.513333	0.316667	0.0285177	3' UTR Lengthened in KO
Cdadc1	chr14	-	1.0084	0.888621	0.971623	59560631	chr14:59560298-59560921	0.955	0.623333	0.331667	0.00178499	3' UTR Lengthened in KO
Gtf3c5	chr2	-	0.988937	0.904478	0.974761	28566763	chr2:28566245-28567177	0.55	1	-0.45	0.000227544	3' UTR Shortened in KO
Trabd	chr15	+	1.01447	0.955067	0.986853	89086260	chr15:89085756-89087075	0.49	0.826667	-0.336667	0.0570762	3' UTR Shortened in KO
Clmn	chr12	-	1.00944	0.957043	0.98691	104771762	chr12:104763114-104771963	0.66	1	-0.34	0.000795711	3' UTR Shortened in KO
Dpy30	chr17	-	0.99822	0.976943	0.992163	74299623	chr17:74299474-74299824	0.305	0.62	-0.315	3.9e-06	3' UTR Shortened in KO
